# Supplementary material for: Phylogenetic and Complementation Analysis of a Single-Stranded DNA Binding Protein Family from Lactococcal Phages Indicates a Non-Bacterial Origin
Source: PLoS One. 2011 Nov 4;6(11):e26942. doi: 10.1371/journal.pone.0026942 (PMC3208561; doi:10.1371/journal.pone.0026942)
Supplement: Table S1 — Data set of the ssDNA-binding proteins. SSB sequences were retrieved from GenBank (http://www.ncbi.nlm.nih.gov/) by running BLAST searches using reference SSB sequences from Bacteria, Archaea, Eukaryotes and phages (Materials and Methods). The resulting SSB dataset included 729 sequences. (XLSX) [file pone.0026942.s006.xlsx]

## Sheet: Feuil3
>gi|10383791|ref|NP_009958_2| gi|10383791|ref|NP_009958.2| Rim1p [Saccharomyces cerevisiae S288c] 135 bp 833
>gi|104773265|ref|YP_618245_1| gi|104773265|ref|YP_618245.1| single-stranded DNA-binding protein [Lactobacillus delbrueckii subsp. bulgaricus ATCC 11842] 191 bp
>gi|109100424|ref|XP_001084257_1| gi|109100424|ref|XP_001084257.1| PREDICTED: SOSS complex subunit B2 isoform 5 [Macaca mulatta] 204 bp
>gi|10955315|ref|NP_052656_1| gi|10955315|ref|NP_052656.1| single-stranded DNA-binding protein [Escherichia coli O157:H7 str. Sakai] 150 bp
>gi|113971749|ref|YP_735542_1| gi|113971749|ref|YP_735542.1| single-strand binding protein [Shewanella sp. MR-4] 236 bp
>gi|114046043|ref|YP_736593_1| gi|114046043|ref|YP_736593.1| single-strand binding protein [Shewanella sp. MR-7] 236 bp
>gi|114145419|ref|NP_001041308_1| gi|114145419|ref|NP_001041308.1| replication protein A 70 kDa DNA-binding subunit [Rattus norvegicus] 680 bp
>gi|114582307|ref|XP_001167708_1| gi|114582307|ref|XP_001167708.1| PREDICTED: oligonucleotide/oligosaccharide-binding fold containing 2A isoform 5 [Pan troglodytes] 204 bp
>gi|114582309|ref|XP_001167688_1| gi|114582309|ref|XP_001167688.1| PREDICTED: oligonucleotide/oligosaccharide-binding fold containing 2A isoform 4 [Pan troglodytes] 198 bp
>gi|114582311|ref|XP_001167640_1| gi|114582311|ref|XP_001167640.1| PREDICTED: similar to oligonucleotide/oligosaccharide-binding fold containing 2A isoform 3 [Pan troglodytes] 134 bp
>gi|114644135|ref|XP_001153310_1| gi|114644135|ref|XP_001153310.1| PREDICTED: similar to oligonucleotide/oligosaccharide-binding fold containing 2B [Pan troglodytes] 305 bp
>gi|114665746|ref|XP_511254_2| gi|114665746|ref|XP_511254.2| PREDICTED: replication protein A1, 70kDa [Pan troglodytes] 670 bp
>gi|115304249| hypothetical protein LPPV008_gp39 [Lactococcus phage P008]
>gi|115304283|ref|YP_762581_1| gi|115304283|ref|YP_762581.1| hypothetical protein Q54_gp12 [Lactococcus phage Q54] 165 bp
>gi|115315607| hypothetical protein LPV712_gp034 [Lactococcus phage 712]
>gi|115496244|ref|NP_001068644_1| gi|115496244|ref|NP_001068644.1| replication protein A 70 kDa DNA-binding subunit [Bos taurus] 616 bp
>gi|115515464|gb|ABJ03539_1| gi|115515464|gb|ABJ03539.1| single strand DNA-binding protein [Escherichia coli APEC O1] 197 bp
>gi|116006863|ref|YP_788046_1| gi|116006863|ref|YP_788046.1| single-stranded DNA-binding protein [Escherichia coli] 175 bp
>gi|116491826|ref|YP_803561_1| gi|116491826|ref|YP_803561.1| single-stranded DNA-binding protein [Pediococcus pentosaceus ATCC 25745] 175 bp
>gi|116493584|ref|YP_805318_1| gi|116493584|ref|YP_805318.1| single-stranded DNA-binding protein [Lactobacillus casei ATCC 334] 198 bp
>gi|116511850| RecG-like helicase [Lactococcus lactis subsp. cremoris SK11]
>gi|116512808|ref|YP_811715_1| gi|116512808|ref|YP_811715.1| single-stranded DNA-binding protein [Lactococcus lactis subsp. cremoris SK11] 141 bp
>gi|116513138|ref|YP_812045_1| gi|116513138|ref|YP_812045.1| single-strand DNA-binding protein [Lactococcus lactis subsp. cremoris SK11] 166 bp
>gi|116515274|ref|YP_802903_1| gi|116515274|ref|YP_802903.1| hypothetical protein BCc_357 [Buchnera aphidicola str. Cc (Cinara cedri)] 181 bp
>gi|116619042|ref|YP_819413_1| gi|116619042|ref|YP_819413.1| single-stranded DNA-binding protein [Leuconostoc mesenteroides subsp. mesenteroides ATCC 8293] 188 bp
>gi|116628691|ref|YP_813863_1| gi|116628691|ref|YP_813863.1| single-stranded DNA-binding protein [Lactobacillus gasseri ATCC 33323] 172 bp
>gi|116754196|ref|YP_843314_1| gi|116754196|ref|YP_843314.1| replication factor A [Methanosaeta thermophila PT] 371 bp
>gi|117620675|ref|YP_858391_1| gi|117620675|ref|YP_858391.1| single-strand binding protein [Aeromonas hydrophila subsp. hydrophila ATCC 7966] 192 bp
>gi|117922026|ref|YP_871218_1| gi|117922026|ref|YP_871218.1| single-strand binding protein [Shewanella sp. ANA-3] 235 bp
>gi|118093378|ref|XP_421902_2| gi|118093378|ref|XP_421902.2| PREDICTED: similar to Oligonucleotide/oligosaccharide-binding fold containing 2A [Gallus gallus] 209 bp
>gi|118376552|ref|XP_001021458_1| gi|118376552|ref|XP_001021458.1| hypothetical protein TTHERM_00318760 [Tetrahymena thermophila] 161 bp
>gi|118431409|ref|NP_147870_2| gi|118431409|ref|NP_147870.2| single-strand DNA-binding protein [Aeropyrum pernix K1] 151 bp
>gi|118576582|ref|YP_876325_1| gi|118576582|ref|YP_876325.1| single-stranded DNA-binding replication protein A, large (70 kD) subunit [Cenarchaeum symbiosum A] 132 bp
>gi|119617318|gb|EAW96912_1| gi|119617318|gb|EAW96912.1| oligonucleotide/oligosaccharide-binding fold containing 2B, isoform CRA_a [Homo sapiens] 236 bp
>gi|119617320|gb|EAW96914_1| gi|119617320|gb|EAW96914.1| oligonucleotide/oligosaccharide-binding fold containing 2B, isoform CRA_c [Homo sapiens] 227 bp
>gi|119631240|gb|EAX10835_1| gi|119631240|gb|EAX10835.1| oligonucleotide/oligosaccharide-binding fold containing 2A, isoform CRA_a [Homo sapiens] 161 bp
>gi|11968235|ref|NP_072022_1| gi|11968235|ref|NP_072022.1| single-strand binding protein [Enterococcus faecalis] 161 bp
>gi|119719124|ref|YP_919619_1| gi|119719124|ref|YP_919619.1| single-stranded DNA-binding protein [Thermofilum pendens Hrk 5] 142 bp
>gi|119773656|ref|YP_926396_1| gi|119773656|ref|YP_926396.1| single-strand binding protein [Shewanella amazonensis SB2B] 234 bp
>gi|119953767|ref|YP_950572_1| gi|119953767|ref|YP_950572.1| single-strand binding protein [Streptococcus phage SMP] 132 bp
>gi|120600326|ref|YP_964900_1| gi|120600326|ref|YP_964900.1| single-strand binding protein [Shewanella sp. W3-18-1] 236 bp
>gi|121713296|ref|P_001274259_1| gi|121713296|ref|P_001274259.1| ssDNA binding protein, putative [Aspergillus clavatus NRRL 1] 149 bp 852
>gi|123444022|ref|YP_001007992_1| gi|123444022|ref|YP_001007992.1| single-stranded DNA-binding protein [Yersinia enterocolitica subsp. enterocolitica 8081] 183 bp
>gi|124027704|ref|YP_001013024_1| gi|124027704|ref|YP_001013024.1| single-stranded DNA-binding protein [Hyperthermus butylicus DSM 5456] 139 bp
>gi|125624897|ref|YP_001033380_1| gi|125624897|ref|YP_001033380.1| single-strand binding protein ssB [Lactococcus lactis subsp. cremoris MG1363] 141 bp
>gi|125717305|ref|YP_001034438_1| gi|125717305|ref|YP_001034438.1| single-stranded DNA-binding protein [Streptococcus sanguinis SK36] 164 bp
>gi|126175947|ref|YP_001052096_1| gi|126175947|ref|YP_001052096.1| single-strand binding protein [Shewanella baltica OS155] 234 bp
>gi|126314233|ref|XP_001371635_1| gi|126314233|ref|XP_001371635.1| PREDICTED: hypothetical protein [Monodelphis domestica] 800 bp
>gi|126326445|ref|XP_001369655_1| gi|126326445|ref|XP_001369655.1| PREDICTED: similar to Oligonucleotide/oligosaccharide-binding fold containing 2A [Monodelphis domestica] 212 bp
>gi|126466308|ref|YP_001041417_1| gi|126466308|ref|YP_001041417.1| single-stranded DNA-binding protein [Staphylothermus marinus F1] 153 bp
>gi|13095695|ref|NP_076587_1| gi|13095695|ref|NP_076587.1| SSB protein [Lactococcus phage bIL285] 150 bp
>gi|13095758|ref|NP_076649_1| gi|13095758|ref|NP_076649.1| SSB [Lactococcus phage bIL286] 141 bp
>gi|13096131|pdb|1FGU|A Chain A, Ssdna-Binding Domain Of The Large Subunit Of Replication Protein A 252 bp
>gi|13129048|ref|NP_076973_1| gi|13129048|ref|NP_076973.1| SOSS complex subunit B1 [Homo sapiens] 211 bp
>gi|134045604|ref|YP_001097090_1| gi|134045604|ref|YP_001097090.1| replication factor A [Methanococcus maripaludis C5] 642 bp
>gi|13487814|ref|NP_108692_1| gi|13487814|ref|NP_108692.1| SSB [Lactococcus phage Tuc2009] 150 bp
>gi|134903|sp|P28043_2|SSB2_ECOLX gi|134903|sp|P28043.2|SSB2_ECOLX RecName: Full=Plasmid-derived single-stranded DNA-binding protein; Short=SSB; AltName: Full=Helix-destabilizing protein 179 bp
>gi|134904|sp|P28044_2|SSB7_ECOLX gi|134904|sp|P28044.2|SSB7_ECOLX RecName: Full=Plasmid-derived single-stranded DNA-binding protein; Short=SSB; AltName: Full=Helix-destabilizing protein 175 bp
>gi|134910|sp|P28045_2|SSBR_ECOLX gi|134910|sp|P28045.2|SSBR_ECOLX RecName: Full=Plasmid-derived single-stranded DNA-binding protein; Short=SSB; AltName: Full=Helix-destabilizing protein 175 bp
>gi|134916|sp|P25762_2|SSB_SERMA gi|134916|sp|P25762.2|SSB_SERMA RecName: Full=Single-stranded DNA-binding protein; Short=SSB; AltName: Full=Helix-destabilizing protein 176 bp
>gi|13542016|ref|NP_111704_1| gi|13542016|ref|NP_111704.1| replication factor A [Thermoplasma volcanium GSS1] 358 bp
>gi|13542067|ref|NP_111755_1| gi|13542067|ref|NP_111755.1| single-stranded DNA-binding protein [Thermoplasma volcanium GSS1] 145 bp
>gi|13786543|ref|NP_112675_1| gi|13786543|ref|NP_112675.1| SSB [Lactococcus phage TP901-1] 150 bp
>gi|138897055|ref|YP_001127508_1| gi|138897055|ref|YP_001127508.1| single-strand DNA-binding protein, phage-related protein [Geobacillus thermodenitrificans NG80-2] 164 bp
>gi|14020865|dbj|BAB47563_1| gi|14020865|dbj|BAB47563.1| RPA41 [Pyrococcus furiosus] 360 bp
>gi|14325449|dbj|BAB60353_1| gi|14325449|dbj|BAB60353.1| TVG1242712 [Thermoplasma volcanium GSS1] 363 bp
>gi|145235245|ref|P_001390271_1| gi|145235245|ref|P_001390271.1| hypothetical protein An03g03900 [Aspergillus niger] 148 bp 866
>gi|145300853|ref|YP_001143694_1| gi|145300853|ref|YP_001143694.1| single-strand binding protein [Aeromonas salmonicida subsp. salmonicida A449] 196 bp
>gi|14588940|emb|CAA42321_2| gi|14588940|emb|CAA42321.2| ssDNA-binding protein, mitochondrial [Saccharomyces cerevisiae] 135 bp 832
>gi|14591637|ref|NP_143719_1| gi|14591637|ref|NP_143719.1| replication factor A [Pyrococcus horikoshii OT3] 361 bp
>gi|146291745|ref|YP_001182169_1| gi|146291745|ref|YP_001182169.1| single-strand binding protein [Shewanella putrefaciens CN-32] 236 bp
>gi|146303241|ref|YP_001190557_1| gi|146303241|ref|YP_001190557.1| hypothetical protein Msed_0456 [Metallosphaera sedula DSM 5348] 122 bp
>gi|146303452|ref|YP_001190768_1| gi|146303452|ref|YP_001190768.1| single-stranded DNA-binding protein [Metallosphaera sedula DSM 5348] 158 bp
>gi|146308890|ref|YP_001189355_1| gi|146308890|ref|YP_001189355.1| single-strand binding protein [Pseudomonas mendocina ymp] 162 bp
>gi|146309928|ref|YP_001175002_1| gi|146309928|ref|YP_001175002.1| single-stranded DNA-binding protein [Enterobacter sp. 638] 176 bp
>gi|146319487|ref|YP_001199199_1| gi|146319487|ref|YP_001199199.1| single-stranded DNA-binding protein [Streptococcus suis 05ZYH33] 164 bp
>gi|146419887|ref|P_001485903_1| gi|146419887|ref|P_001485903.1| conserved hypothetical protein [Meyerozyma guilliermondii ATCC 6260] 135 bp 855
>gi|146454760|gb|ABQ42046_1| gi|146454760|gb|ABQ42046.1| DNA-binding related protein [Sonneratia caseolaris] 107 bp
>gi|146454762|gb|ABQ42047_1| gi|146454762|gb|ABQ42047.1| DNA-binding related protein [Sonneratia ovata] 107 bp
>gi|146454764|gb|ABQ42048_1| gi|146454764|gb|ABQ42048.1| DNA-binding related protein [Sonneratia apetala] 107 bp
>gi|147870|gb|AAA24649_1| gi|147870|gb|AAA24649.1| single-strand DNA-binding protein (ssb) [Escherichia coli] 178 bp
>gi|147901418|ref|NP_001081585_1| gi|147901418|ref|NP_001081585.1| replication protein A 70 kDa DNA-binding subunit [Xenopus laevis] 609 bp
>gi|148222146|ref|NP_001091593_1| gi|148222146|ref|NP_001091593.1| SOSS complex subunit B2 [Bos taurus] 206 bp
>gi|148225685|ref|NP_001084896_1| gi|148225685|ref|NP_001084896.1| SOSS complex subunit B1-B [Xenopus laevis] 203 bp
>gi|148237450|ref|NP_001086717_1| gi|148237450|ref|NP_001086717.1| SOSS complex subunit B1-A [Xenopus laevis] 203 bp
>gi|148543251|ref|YP_001270621_1| gi|148543251|ref|YP_001270621.1| single-strand binding protein [Lactobacillus reuteri DSM 20016] 187 bp
>gi|148549342|ref|YP_001269444_1| gi|148549342|ref|YP_001269444.1| single-strand binding protein [Pseudomonas putida F1] 165 bp
>gi|148977873|ref|ZP_01814428_1| gi|148977873|ref|ZP_01814428.1| single-strand DNA-binding protein [Vibrionales bacterium SWAT-3] 183 bp
>gi|148992570|ref|ZP_01822238_1| gi|148992570|ref|ZP_01822238.1| single-strand binding protein [Streptococcus pneumoniae SP9-BS68] 156 bp
>gi|149004412|ref|ZP_01829152_1| gi|149004412|ref|ZP_01829152.1| single strand binding protein (SSB) [Streptococcus pneumoniae SP14-BS69] 140 bp
>gi|149008045|ref|ZP_01831593_1| gi|149008045|ref|ZP_01831593.1| single-strand binding protein [Streptococcus pneumoniae SP18-BS74] 181 bp
>gi|149021814|ref|ZP_01835821_1| gi|149021814|ref|ZP_01835821.1| single-strand DNA-binding protein [Streptococcus pneumoniae SP23-BS72] 156 bp
>gi|149053388|gb|EDM05205_1| gi|149053388|gb|EDM05205.1| replication protein A1 [Rattus norvegicus] 583 bp
>gi|149189060|ref|ZP_01867348_1| gi|149189060|ref|ZP_01867348.1| single-strand DNA-binding protein [Vibrio shilonii AK1] 183 bp
>gi|149457102|ref|XP_001520148_1| gi|149457102|ref|XP_001520148.1| PREDICTED: hypothetical protein, partial [Ornithorhynchus anatinus] 164 bp
>gi|149637674|ref|XP_001507100_1| gi|149637674|ref|XP_001507100.1| PREDICTED: similar to Replication protein A1, 70kDa [Ornithorhynchus anatinus] 619 bp
>gi|149724785|ref|XP_001504393_1| gi|149724785|ref|XP_001504393.1| PREDICTED: similar to replication protein A1, 70kDa [Equus caballus] 603 bp
>gi|149756577|ref|XP_001504877_1| gi|149756577|ref|XP_001504877.1| PREDICTED: similar to LOC533842 protein [Equus caballus] 211 bp
>gi|149911019|ref|ZP_01899648_1| gi|149911019|ref|ZP_01899648.1| single-strand DNA-binding protein [Moritella sp. PE36] 217 bp
>gi|150399109|ref|YP_001322876_1| gi|150399109|ref|YP_001322876.1| replication factor A [Methanococcus vannielii SB] 641 bp
>gi|150400778|ref|YP_001324544_1| gi|150400778|ref|YP_001324544.1| replication factor A [Methanococcus aeolicus Nankai-3] 651 bp
>gi|150402213|ref|YP_001329507_1| gi|150402213|ref|YP_001329507.1| replication factor A [Methanococcus maripaludis C7] 641 bp
>gi|15088755|ref|NP_150144_1| gi|15088755|ref|NP_150144.1| putative SSB protein [Streptococcus phage MM1] 181 bp
>gi|152972922|ref|YP_001338068_1| gi|152972922|ref|YP_001338068.1| single-strand DNA-binding protein [Klebsiella pneumoniae subsp. pneumoniae MGH 78578] 174 bp
>gi|152973541|ref|YP_001338592_1| gi|152973541|ref|YP_001338592.1| single-strand binding protein [Klebsiella pneumoniae subsp. pneumoniae MGH 78578] 180 bp
>gi|152973678|ref|YP_001338719_1| gi|152973678|ref|YP_001338719.1| single-stranded binding protein [Klebsiella pneumoniae subsp. pneumoniae MGH 78578] 170 bp
>gi|152977672|ref|YP_001377189_1| gi|152977672|ref|YP_001377189.1| single-strand DNA-binding protein [Bacillus cereus subsp. cytotoxis NVH 391-98] 164 bp
>gi|153215386|ref|ZP_01949984_1| gi|153215386|ref|ZP_01949984.1| single-strand binding protein [Vibrio cholerae 1587] 177 bp
>gi|153802217|ref|ZP_01956803_1| gi|153802217|ref|ZP_01956803.1| single-strand binding protein [Vibrio cholerae MZO-3] 177 bp
>gi|153834027|ref|ZP_01986694_1| gi|153834027|ref|ZP_01986694.1| single-stranded DNA-binding protein [Vibrio harveyi HY01] 178 bp
>gi|153835212|ref|ZP_01987879_1| gi|153835212|ref|ZP_01987879.1| single-stranded DNA-binding protein [Vibrio harveyi HY01] 168 bp
>gi|154688194|ref|YP_001423355_1| gi|154688194|ref|YP_001423355.1| hypothetical protein RBAM_037990 [Bacillus amyloliquefaciens FZB42] 172 bp
>gi|155212919|gb|ABT17446_1| gi|155212919|gb|ABT17446.1| replication factor A-like protein [Halorubrum sp. TP009] 424 bp
>gi|155372027|ref|NP_001094621_1| gi|155372027|ref|NP_001094621.1| SOSS complex subunit B1 [Bos taurus] 211 bp
>gi|15616611|ref|NP_244917_1| gi|15616611|ref|NP_244917.1| single-strand DNA-binding protein (phage-related protein) [Bacillus halodurans C-125] 168 bp
>gi|15617138|ref|NP_240351_1| gi|15617138|ref|NP_240351.1| single-strand binding protein [Buchnera aphidicola str. APS (Acyrthosiphon pisum)] 171 bp
>gi|156369841|ref|XP_001628182_1| gi|156369841|ref|XP_001628182.1| predicted protein [Nematostella vectensis] 626 bp
>gi|15640424|ref|NP_230051_1| gi|15640424|ref|NP_230051.1| single-stranded DNA-binding protein [Vibrio cholerae O1 biovar El Tor str. N16961] 177 bp
>gi|15669348|ref|NP_248153_1| gi|15669348|ref|NP_248153.1| replication factor A [Methanocaldococcus jannaschii DSM 2661] 645 bp
>gi|15674172|ref|NP_268347_1| gi|15674172|ref|NP_268347.1| single-strand DNA-binding protein [Lactococcus lactis subsp. lactis Il1403] 166 bp
>gi|15675657|ref|NP_269831_1| gi|15675657|ref|NP_269831.1| single-stranded DNA-binding protein [Streptococcus pyogenes M1 GAS] 163 bp
>gi|15679384|ref|NP_276501_1| gi|15679384|ref|NP_276501.1| replication factor A [Methanothermobacter thermautotrophicus str. Delta H] 622 bp
>gi|156843819|ref|XP_001644975_1| gi|156843819|ref|XP_001644975.1| hypothetical protein Kpol_1025p37 [Vanderwaltozyma polyspora DSM 70294] 618 bp
>gi|156847928|ref|P_001646847_1| gi|156847928|ref|P_001646847.1| hypothetical protein Kpol_2002p60 [Vanderwaltozyma polyspora DSM 70294] 126 bp 847
>gi|156932333|ref|YP_001436249_1| gi|156932333|ref|YP_001436249.1| hypothetical protein ESA_00108 [Cronobacter sakazakii ATCC BAA-894] 185 bp
>gi|156937744|ref|YP_001435540_1| gi|156937744|ref|YP_001435540.1| single-stranded DNA-binding protein [Ignicoccus hospitalis KIN4/I] 134 bp
>gi|157148035|ref|YP_001455354_1| gi|157148035|ref|YP_001455354.1| single-stranded DNA-binding protein [Citrobacter koseri ATCC BAA-895] 178 bp
>gi|157149468|ref|YP_001451472_1| gi|157149468|ref|YP_001451472.1| single-stranded DNA-binding protein [Escherichia coli E24377A] 175 bp
>gi|157150030|ref|YP_001451146_1| gi|157150030|ref|YP_001451146.1| single-stranded DNA-binding protein [Streptococcus gordonii str. Challis substr. CH1] 163 bp
>gi|157325015|ref|YP_001468441_1| gi|157325015|ref|YP_001468441.1| gp56 [Listeria phage A500] 160 bp
>gi|157368561|ref|YP_001476550_1| gi|157368561|ref|YP_001476550.1| single-strand binding protein [Serratia proteamaculans 568] 168 bp
>gi|157372339|ref|YP_001480328_1| gi|157372339|ref|YP_001480328.1| single-strand binding protein [Serratia proteamaculans 568] 181 bp
>gi|157372672|ref|YP_001480661_1| gi|157372672|ref|YP_001480661.1| single-strand binding protein [Serratia proteamaculans 568] 181 bp
>gi|157418097|ref|YP_001481169_1| gi|157418097|ref|YP_001481169.1| single-stranded DNA-binding protein [Escherichia coli APEC O1] 188 bp
>gi|157694461|ref|YP_001488923_1| gi|157694461|ref|YP_001488923.1| single-strand DNA-binding protein [Bacillus pumilus SAFR-032] 181 bp
>gi|157960400|ref|YP_001500434_1| gi|157960400|ref|YP_001500434.1| single-strand binding protein [Shewanella pealeana ATCC 700345] 222 bp
>gi|15804651|ref|NP_290692_1| gi|15804651|ref|NP_290692.1| single-stranded DNA-binding protein [Escherichia coli O157:H7 EDL933] 178 bp
>gi|15834295|ref|NP_313068_1| gi|15834295|ref|NP_313068.1| single-stranded DNA-binding protein [Escherichia coli O157:H7 str. Sakai] 178 bp
>gi|15899120|ref|NP_343725_1| gi|15899120|ref|NP_343725.1| single-stranded DNA-binding protein [Sulfolobus solfataricus P2] 148 bp
>gi|15901384|ref|NP_345988_1| gi|15901384|ref|NP_345988.1| single-stranded DNA-binding protein [Streptococcus pneumoniae TIGR4] 156 bp
>gi|15920719|ref|NP_376388_1| gi|15920719|ref|NP_376388.1| single-stranded DNA-binding protein [Sulfolobus tokodaii str. 7] 145 bp
>gi|15924973|ref|NP_372507_1| gi|15924973|ref|NP_372507.1| single-strand DNA-binding protein [Staphylococcus aureus subsp. aureus Mu50] 156 bp
>gi|15927558|ref|NP_375091_1| gi|15927558|ref|NP_375091.1| single-strand DNA-binding protein [Staphylococcus aureus subsp. aureus N315] 156 bp
>gi|159906009|ref|YP_001549671_1| gi|159906009|ref|YP_001549671.1| replication factor A [Methanococcus maripaludis C6] 642 bp
>gi|16081142|ref|NP_391970_1| gi|16081142|ref|NP_391970.1| single-strand DNA-binding protein [Bacillus subtilis subsp. subtilis str. 168] 172 bp
>gi|16082165|ref|NP_394606_1| gi|16082165|ref|NP_394606.1| single-stranded DNA-binding protein [Thermoplasma acidophilum DSM 1728] 147 bp
>gi|161505282|ref|YP_001572394_1| gi|161505282|ref|YP_001572394.1| single-stranded DNA-binding protein [Salmonella enterica subsp. arizonae serovar 62:z4,z23:--] 217 bp
>gi|161506642|ref|YP_001576590_1| gi|161506642|ref|YP_001576590.1| single-stranded DNA-binding protein [Lactobacillus helveticus DPC 4571] 172 bp
>gi|161528013|ref|YP_001581839_1| gi|161528013|ref|YP_001581839.1| hypothetical protein Nmar_0505 [Nitrosopumilus maritimus SCM1] 104 bp
>gi|161617385|ref|YP_001591350_1| gi|161617385|ref|YP_001591350.1| single-stranded DNA-binding protein [Salmonella enterica subsp. enterica serovar Paratyphi B str. SPB7] 176 bp
>gi|161617492|ref|YP_001591457_1| gi|161617492|ref|YP_001591457.1| hypothetical protein SPAB_05351 [Salmonella enterica subsp. enterica serovar Paratyphi B str. SPB7] 183 bp
>gi|161936287|ref|YP_131396_2| gi|161936287|ref|YP_131396.2| single-stranded DNA-binding protein [Photobacterium profundum SS9] 183 bp
>gi|16271789|ref|NP_438126_1| gi|16271789|ref|NP_438126.1| single-strand binding protein [Temperate phage phiNIH1.1] 139 bp
>gi|163802888|ref|ZP_02196776_1| gi|163802888|ref|ZP_02196776.1| single-strand DNA-binding protein [Vibrio sp. AND4] 184 bp
>gi|163943153|ref|YP_001648037_1| gi|163943153|ref|YP_001648037.1| single-strand DNA-binding protein [Bacillus weihenstephanensis KBAB4] 173 bp
>gi|167554080|ref|ZP_02347821_1| gi|167554080|ref|ZP_02347821.1| single-stranded DNA-binding protein [Salmonella enterica subsp. enterica serovar Saintpaul str. SARA29] 185 bp
>gi|167621451|ref|NP_956105_2| gi|167621451|ref|NP_956105.2| replication protein A 70 kDa DNA-binding subunit [Danio rerio] 601 bp
>gi|167622573|ref|YP_001672867_1| gi|167622573|ref|YP_001672867.1| single-strand binding protein [Shewanella halifaxensis HAW-EB4] 223 bp
>gi|16762936|ref|NP_458553_1| gi|16762936|ref|NP_458553.1| single-stranded DNA-binding protein [Salmonella enterica subsp. enterica serovar Typhi str. CT18] 176 bp
>gi|16763010|ref|NP_458627_1| gi|16763010|ref|NP_458627.1| single-stranded DNA-binding protein [Salmonella enterica subsp. enterica serovar Typhi str. CT18] 178 bp
>gi|16798847|ref|NP_463525_1| gi|16798847|ref|NP_463525.1| putative SSB protein [Listeria phage A118] 160 bp
>gi|16799175|ref|NP_469443_1| gi|16799175|ref|NP_469443.1| hypothetical protein lin0097 [Listeria innocua Clip11262] 159 bp
>gi|16801465|ref|NP_471733_1| gi|16801465|ref|NP_471733.1| hypothetical protein lin2402 [Listeria innocua Clip11262] 160 bp
>gi|168033524|ref|XP_001769265_1| gi|168033524|ref|XP_001769265.1| predicted protein [Physcomitrella patens subsp. patens] 148 bp
>gi|16804347|ref|NP_465832_1| gi|16804347|ref|NP_465832.1| hypothetical protein lmo2308 [Listeria monocytogenes EGD-e] 160 bp
>gi|168277810|dbj|BAG10883_1| gi|168277810|dbj|BAG10883.1| replication protein A 70 kDa DNA-binding subunit [synthetic construct] 616 bp
>gi|168467974|ref|ZP_02701811_1| gi|168467974|ref|ZP_02701811.1| single-stranded DNA-binding protein [Salmonella enterica subsp. enterica serovar Newport str. SL317] 178 bp
>gi|168487510|ref|ZP_02712018_1| gi|168487510|ref|ZP_02712018.1| single-stranded DNA-binding protein (SSB) (Helix-destabilizingprotein) [Streptococcus pneumoniae CDC1087-00] 156 bp
>gi|168491568|ref|ZP_02715711_1| gi|168491568|ref|ZP_02715711.1| single-stranded DNA-binding protein (SSB) (Helix-destabilizingprotein) [Streptococcus pneumoniae CDC0288-04] 156 bp
>gi|168759021|ref|ZP_02784028_1| gi|168759021|ref|ZP_02784028.1| plasmid-derived single-stranded DNA-binding protein [Escherichia coli O157:H7 str. EC4401] 175 bp
>gi|168770608|ref|ZP_02795615_1| gi|168770608|ref|ZP_02795615.1| single-stranded DNA-binding protein [Escherichia coli O157:H7 str. EC4486] 173 bp
>gi|168822792|ref|ZP_02834792_1| gi|168822792|ref|ZP_02834792.1| single-stranded DNA-binding protein [Salmonella enterica subsp. enterica serovar Weltevreden str. HI_N05-537] 184 bp
>gi|169351669|ref|ZP_02868607_1| gi|169351669|ref|ZP_02868607.1| hypothetical protein CLOSPI_02450 [Clostridium spiroforme DSM 1552] 153 bp
>gi|169635858|dbj|BAG12393_1| gi|169635858|dbj|BAG12393.1| hypothetical protein [Enterococcus faecalis] 150 bp
>gi|169832586|ref|YP_001693506_1| gi|169832586|ref|YP_001693506.1| single-stranded DNA-binding protein (SSB) (helix-destabilizingprotein) [Streptococcus pneumoniae Hungary19A-6] 181 bp
>gi|170016528|ref|YP_001727447_1| gi|170016528|ref|YP_001727447.1| single-stranded DNA binding protein [Leuconostoc citreum KM20] 181 bp
>gi|170289718|ref|YP_001736534_1| gi|170289718|ref|YP_001736534.1| single-stranded DNA-binding protein [Candidatus Korarchaeum cryptofilum OPF8] 142 bp
>gi|170583365|ref|XP_001896546_1| gi|170583365|ref|XP_001896546.1| RIKEN cDNA 2610036N15 [Brugia malayi] 191 bp
>gi|170676317|ref|YP_001742078_1| gi|170676317|ref|YP_001742078.1| bacterial type single-stranded DNA-binding protein [Salmonella phage E1] 161 bp
>gi|171779261|ref|ZP_02920232_1| gi|171779261|ref|ZP_02920232.1| hypothetical protein STRINF_01109 [Streptococcus infantarius subsp. infantarius ATCC BAA-102] 168 bp
>gi|17233435|ref|NP_490554_1| gi|17233435|ref|NP_490554.1| single-strand DNA binding protein [Salmonella typhimurium LT2] 172 bp
>gi|172466|gb|AAA34994_1| gi|172466|gb|AAA34994.1| single stranded DNA binding protein [Saccharomyces cerevisiae] 621 bp
>gi|17538518|ref|NP_501089_1| gi|17538518|ref|NP_501089.1| hypothetical protein C06G3.8 [Caenorhabditis elegans] 137 bp
>gi|17977995|emb|CAC83134_1| gi|17977995|emb|CAC83134.1| putative single stranded DNA-binding protein [Bacteriophage CP-1639] 170 bp
>gi|183597300|ref|ZP_02958793_1| gi|183597300|ref|ZP_02958793.1| hypothetical protein PROSTU_00550 [Providencia stuartii ATCC 25827] 171 bp
>gi|183600864|ref|ZP_02962357_1| gi|183600864|ref|ZP_02962357.1| hypothetical protein PROSTU_04464 [Providencia stuartii ATCC 25827] 157 bp
>gi|18390321|ref|NP_080929_1| gi|18390321|ref|NP_080929.1| replication protein A 70 kDa DNA-binding subunit isoform 2 [Mus musculus] 623 bp
>gi|18395285|ref|NP_564202_1| gi|18395285|ref|NP_564202.1| DNA-binding protein-related [Arabidopsis thaliana] 137 bp
>gi|187731172|ref|YP_001882751_1| gi|187731172|ref|YP_001882751.1| single-stranded DNA-binding protein [Shigella boydii CDC 3083-94] 171 bp
>gi|188535202|ref|YP_001908999_1| gi|188535202|ref|YP_001908999.1| Single-strand binding protein [Erwinia tasmaniensis Et1/99] 182 bp
>gi|188574258|ref|YP_001919398_1| gi|188574258|ref|YP_001919398.1| plasmid-derived single-stranded DNA-binding protein [Escherichia coli 53638] 175 bp
>gi|18978392|ref|NP_579749_1| gi|18978392|ref|NP_579749.1| replication factor A [Pyrococcus furiosus DSM 3638] 358 bp
>gi|190345569|gb|EDK37476_2| gi|190345569|gb|EDK37476.2| conserved hypothetical protein [Pichia guilliermondii ATCC 6260] 135 bp 854
>gi|19115295|ref|NP_594383_1| gi|19115295|ref|NP_594383.1| mitochondrial single-stranded DNA binding protein Rim1 [Schizosaccharomyces pombe] 150 bp 865
>gi|191165491|ref|ZP_03027332_1| gi|191165491|ref|ZP_03027332.1| single-stranded DNA-binding protein [Escherichia coli B7A] 171 bp
>gi|191166305|ref|ZP_03028138_1| gi|191166305|ref|ZP_03028138.1| single-stranded DNA-binding protein [Escherichia coli B7A] 175 bp
>gi|191169627|ref|ZP_03031337_1| gi|191169627|ref|ZP_03031337.1| plasmid-derived single-stranded DNA-binding protein [Escherichia coli B7A] 175 bp
>gi|191173636|ref|ZP_03035161_1| gi|191173636|ref|ZP_03035161.1| plasmid-derived single-stranded DNA-binding protein [Escherichia coli F11] 175 bp
>gi|191636834|ref|YP_001986000_1| gi|191636834|ref|YP_001986000.1| Single-stranded DNA-binding protein [Lactobacillus casei BL23] 198 bp
>gi|193070216|ref|ZP_03051161_1| gi|193070216|ref|ZP_03051161.1| plasmid-derived single-stranded DNA-binding protein [Escherichia coli E110019] 179 bp
>gi|193070408|ref|ZP_03051349_1| gi|193070408|ref|ZP_03051349.1| plasmid-derived single-stranded DNA-binding protein [Escherichia coli E110019] 175 bp
>gi|194037540|ref|XP_001929331_1| gi|194037540|ref|XP_001929331.1| PREDICTED: similar to LOC533842 protein isoform 2 [Sus scrofa] 211 bp
>gi|194044013|ref|XP_001927926_1| gi|194044013|ref|XP_001927926.1| PREDICTED: similar to oligonucleotide/oligosaccharide-binding fold containing 2A [Sus scrofa] 204 bp
>gi|194097556|hypothetical protein bIBB29_gp41 [Lactococcus phage bIBB29]
>gi|194222420|ref|XP_001917778_1| gi|194222420|ref|XP_001917778.1| PREDICTED: similar to oligonucleotide/oligosaccharide-binding fold containing 2A [Equus caballus] 267 bp
>gi|194397185|ref|YP_002038172_1| gi|194397185|ref|YP_002038172.1| single-stranded DNA-binding protein [Streptococcus pneumoniae G54] 156 bp
>gi|194430472|ref|ZP_03062950_1| gi|194430472|ref|ZP_03062950.1| plasmid-derived single-stranded DNA-binding protein [Escherichia coli B171] 175 bp
>gi|194435945|ref|ZP_03068048_1| gi|194435945|ref|ZP_03068048.1| single-strand binding protein [Escherichia coli 101-1] 161 bp
>gi|194437892|ref|ZP_03069986_1| gi|194437892|ref|ZP_03069986.1| plasmid-derived single-stranded DNA-binding protein [Escherichia coli 101-1] 173 bp
>gi|194440094|ref|ZP_03072148_1| gi|194440094|ref|ZP_03072148.1| plasmid-derived single-stranded DNA-binding protein [Escherichia coli 101-1] 175 bp
>gi|194446891|ref|YP_002038934_1| gi|194446891|ref|YP_002038934.1| single-stranded DNA-binding protein [Salmonella enterica subsp. enterica serovar Kentucky str. CVM29188] 210 bp
>gi|194447081|ref|YP_002039094_1| gi|194447081|ref|YP_002039094.1| single-stranded DNA-binding protein [Salmonella enterica subsp. enterica serovar Kentucky str. CVM29188] 175 bp
>gi|194467410|ref|ZP_03073397_1| gi|194467410|ref|ZP_03073397.1| single-strand binding protein [Lactobacillus reuteri 100-23] 187 bp
>gi|195977488|ref|YP_002122732_1| gi|195977488|ref|YP_002122732.1| single-stranded DNA-binding protein [Streptococcus equi subsp. zooepidemicus MGCS10565] 162 bp
>gi|197098316|ref|NP_001126290_1| gi|197098316|ref|NP_001126290.1| replication protein A 70 kDa DNA-binding subunit [Pongo abelii] 616 bp
>gi|197284784|ref|YP_002150656_1| gi|197284784|ref|YP_002150656.1| single-strand binding protein [Proteus mirabilis HI4320] 165 bp
>gi|197286576|ref|YP_002152448_1| gi|197286576|ref|YP_002152448.1| single-strand binding protein [Proteus mirabilis HI4320] 174 bp
>gi|19745475|ref|NP_606611_1| gi|19745475|ref|NP_606611.1| putative single strand binding protein [Streptococcus pyogenes MGAS8232] 130 bp
>gi|19746681|ref|NP_607817_1| gi|19746681|ref|NP_607817.1| putative single strand binding protein [Streptococcus pyogenes MGAS8232] 139 bp
>gi|19746763|ref|NP_607899_1| gi|19746763|ref|NP_607899.1| single-strand DNA-binding protein [Streptococcus pyogenes MGAS8232] 163 bp
>gi|198245309|ref|YP_002214515_1| gi|198245309|ref|YP_002214515.1| single-stranded DNA-binding protein [Salmonella enterica subsp. enterica serovar Dublin str. CT_02021853] 168 bp
>gi|198436705|ref|XP_002130978_1| gi|198436705|ref|XP_002130978.1| PREDICTED: similar to oligonucleotide/oligosaccharide-binding fold containing 2B [Ciona intestinalis] 173 bp
>gi|198718501|putative SSB [Lactococcus phage P335]
>gi|199598220|ref|ZP_03211641_1| gi|199598220|ref|ZP_03211641.1| Single-stranded DNA-binding protein [Lactobacillus rhamnosus HN001] 198 bp
>gi|199598937|ref|ZP_03212346_1| gi|199598937|ref|ZP_03212346.1| Single-stranded DNA-binding protein [Lactobacillus rhamnosus HN001] 145 bp
>gi|20089479|ref|NP_615554_1| gi|20089479|ref|NP_615554.1| replication factor A [Methanosarcina acetivorans C2A] 450 bp
>gi|20093424|ref|NP_619499_1| gi|20093424|ref|NP_619499.1| replication factor A [Methanosarcina acetivorans C2A] 484 bp
>gi|205371929|ref|ZP_03224749_1| gi|205371929|ref|ZP_03224749.1| single-strand DNA-binding protein [Bacillus coahuilensis m4-4] 169 bp
>gi|206579111|ref|YP_002241000_1| gi|206579111|ref|YP_002241000.1| single-stranded DNA-binding protein [Klebsiella pneumoniae 342] 175 bp
>gi|206972373|ref|ZP_03233319_1| gi|206972373|ref|ZP_03233319.1| single-stranded DNA-binding protein [Bacillus cereus AH1134] 169 bp
>gi|207347969|gb|EDZ73967_1| gi|207347969|gb|EDZ73967.1| YAR007Cp-like protein [Saccharomyces cerevisiae AWRI1631] 621 bp
>gi|209559991|ref|YP_002286463_1| gi|209559991|ref|YP_002286463.1| Single-strand binding protein 3 [Streptococcus pyogenes NZ131] 141 bp
>gi|209694058|ref|YP_002261986_1| gi|209694058|ref|YP_002261986.1| single-stranded DNA-binding protein [Aliivibrio salmonicida LFI1238] 183 bp
>gi|209916870|ref|YP_002291190_1| gi|209916870|ref|YP_002291190.1| single-stranded DNA-binding protein [Escherichia coli SE11] 179 bp
>gi|212225107|ref|YP_002308343_1| gi|212225107|ref|YP_002308343.1| replication factor A [Thermococcus onnurineus NA1] 354 bp
>gi|21227401|ref|NP_633323_1| gi|21227401|ref|NP_633323.1| replication factor A [Methanosarcina mazei Go1] 484 bp
>gi|21227853|ref|NP_633775_1| gi|21227853|ref|NP_633775.1| replication factor A [Methanosarcina mazei Go1] 453 bp
>gi|21233779|ref|NP_640077_1| gi|21233779|ref|NP_640077.1| single-strand DNA binding protein [Proteus vulgaris] 195 bp
>gi|212530730|ref|P_002145522_1| gi|212530730|ref|P_002145522.1| ssDNA binding protein, putative [Penicillium marneffei ATCC 18224] 143 bp 838
>gi|212637236|ref|YP_002313761_1| gi|212637236|ref|YP_002313761.1| Single-strand binding protein [Shewanella piezotolerans WP3] 228 bp
>gi|212640665|ref|YP_002317185_1| gi|212640665|ref|YP_002317185.1| Single-stranded DNA-binding protein [Anoxybacillus flavithermus WK1] 166 bp
>gi|212710298|ref|ZP_03318426_1| gi|212710298|ref|ZP_03318426.1| hypothetical protein PROVALCAL_01357 [Providencia alcalifaciens DSM 30120] 172 bp
>gi|2127447|pir||S67490 single-stranded DNA-binding protein - Eubacterium sp 181 bp
>gi|21283650|ref|NP_646738_1| gi|21283650|ref|NP_646738.1| single-strand DNA-binding protein [Staphylococcus aureus subsp. aureus MW2] 156 bp
>gi|213053481|ref|ZP_03346359_1| gi|213053481|ref|ZP_03346359.1| single-strand DNA-binding protein [Salmonella enterica subsp. enterica serovar Typhi str. E00-7866] 179 bp
>gi|213422780|ref|ZP_03355823_1| gi|213422780|ref|ZP_03355823.1| single-strand DNA-binding protein [Salmonella enterica subsp. enterica serovar Typhi str. E01-6750] 176 bp
>gi|213512619|ref|NP_001135257_1| gi|213512619|ref|NP_001135257.1| Replication protein A 70 kDa DNA-binding subunit [Salmo salar] 607 bp
>gi|213579978|ref|ZP_03361804_1| gi|213579978|ref|ZP_03361804.1| single-strand DNA-binding protein [Salmonella enterica subsp. enterica serovar Typhi str. E98-0664] 146 bp
>gi|213609958|ref|ZP_03369784_1| gi|213609958|ref|ZP_03369784.1| single-strand DNA-binding protein [Salmonella enterica subsp. enterica serovar Typhi str. E98-2068] 216 bp
>gi|213647528|ref|ZP_03377581_1| gi|213647528|ref|ZP_03377581.1| single-strand DNA-binding protein [Salmonella enterica subsp. enterica serovar Typhi str. J185] 135 bp
>gi|21716085|ref|NP_663648_1| gi|21716085|ref|NP_663648.1| putative single stranded binding protein [Lactococcus phage ul36] 141 bp
>gi|217388386|ref|YP_002333416_1| gi|217388386|ref|YP_002333416.1| hypothetical protein pMG2200_56 [Enterococcus faecalis] 150 bp
>gi|217966237|ref|YP_002351915_1| gi|217966237|ref|YP_002351915.1| single-stranded DNA-binding protein (SSB) (Helix-destabilizingprotein) [Listeria monocytogenes HCC23] 159 bp
>gi|217971793|ref|YP_002356544_1| gi|217971793|ref|YP_002356544.1| single-strand binding protein [Shewanella baltica OS223] 236 bp
>gi|218691232|ref|YP_002399444_1| gi|218691232|ref|YP_002399444.1| Single-stranded DNA-binding protein (SSB) (Helix-destabilizing protein) [Escherichia coli ED1a] 185 bp
>gi|218883974|ref|YP_002428356_1| gi|218883974|ref|YP_002428356.1| single-stranded DNA-binding protein [Desulfurococcus kamchatkensis 1221n] 158 bp
>gi|218900614|ref|YP_002449025_1| gi|218900614|ref|YP_002449025.1| single-stranded DNA-binding protein [Bacillus cereus G9842] 172 bp
>gi|219857031|ref|YP_002474063_1| gi|219857031|ref|YP_002474063.1| single-strand DNA (ssDNA) binding protein [Pseudomonas resinovorans] 170 bp
>gi|221138231|ref|ZP_03563033_1| gi|221138231|ref|ZP_03563033.1| single-strand binding protein [Staphylococcus aureus subsp. aureus str. JKD6008] 156 bp
>gi|221139424|ref|ZP_03564223_1| gi|221139424|ref|ZP_03564223.1| single-strand binding protein [Staphylococcus aureus subsp. aureus str. JKD6008] 142 bp
>gi|221232313|ref|YP_002511466_1| gi|221232313|ref|YP_002511466.1| putative single-strand DNA-binding protein [Streptococcus pneumoniae ATCC 700669] 181 bp
>gi|22124496|ref|NP_667919_1| gi|22124496|ref|NP_667919.1| single-stranded DNA-binding protein [Yersinia pestis KIM 10] 182 bp
>gi|221328653|ref|YP_002533495_1| gi|221328653|ref|YP_002533495.1| SSB; Single-strand binding protein [Salmonella phage epsilon34] 168 bp
>gi|222104875|ref|YP_002539364_1| gi|222104875|ref|YP_002539364.1| plasmid-derived single-stranded DNA-binding protein [Escherichia coli] 179 bp
>gi|222151782|ref|YP_002560940_1| gi|222151782|ref|YP_002560940.1| single-strand DNA-binding protein [Macrococcus caseolyticus JCSC5402] 163 bp
>gi|222152190|ref|YP_002561350_1| gi|222152190|ref|YP_002561350.1| single-strand DNA-binding protein [Macrococcus caseolyticus JCSC5402] 177 bp
>gi|222153665|ref|YP_002562842_1| gi|222153665|ref|YP_002562842.1| single strand binding protein (SSB) [Streptococcus uberis 0140J] 163 bp
>gi|222478550|ref|YP_002564787_1| gi|222478550|ref|YP_002564787.1| nucleic acid binding OB-fold tRNA/helicase-type [Halorubrum lacusprofundi ATCC 49239] 501 bp
>gi|223933583|ref|ZP_03625564_1| gi|223933583|ref|ZP_03625564.1| single-strand binding protein [Streptococcus suis 89/1591] 153 bp
>gi|223934219|ref|ZP_03626154_1| gi|223934219|ref|ZP_03626154.1| single-strand binding protein [Streptococcus suis 89/1591] 128 bp
>gi|223982850|ref|ZP_03633071_1| gi|223982850|ref|ZP_03633071.1| hypothetical protein HOLDEFILI_00345 [Holdemania filiformis DSM 12042] 159 bp
>gi|224076356|ref|XP_002197483_1| gi|224076356|ref|XP_002197483.1| PREDICTED: replication protein A1, 70kDa [Taeniopygia guttata] 613 bp
>gi|224500903|ref|ZP_03669210_1| gi|224500903|ref|ZP_03669210.1| hypothetical protein LmonFR_00030 [Listeria monocytogenes FSL R2-561] 160 bp
>gi|224586021|ref|YP_002639820_1| gi|224586021|ref|YP_002639820.1| ssDNA-binding protein [Salmonella enterica subsp. enterica serovar Paratyphi C strain RKS4594] 217 bp
>gi|22536744|ref|NP_687595_1| gi|22536744|ref|NP_687595.1| prophage LambdaSa1, single-strand binding protein [Streptococcus agalactiae 2603V/R] 138 bp
>gi|22537852|ref|NP_688703_1| gi|22537852|ref|NP_688703.1| single-strand DNA-binding protein [Streptococcus agalactiae 2603V/R] 163 bp
>gi|22538002|ref|NP_688853_1| gi|22538002|ref|NP_688853.1| prophage LambdaSa2, single-strand binding protein [Streptococcus agalactiae 2603V/R] 138 bp
>gi|225869196|ref|YP_002745144_1| gi|225869196|ref|YP_002745144.1| single strand binding protein (SSB) [Streptococcus equi subsp. zooepidemicus] 162 bp
>gi|225869850|ref|YP_002745797_1| gi|225869850|ref|YP_002745797.1| single strand binding protein (SSB) [Streptococcus equi subsp. equi 4047] 162 bp
>gi|225870193|ref|YP_002746140_1| gi|225870193|ref|YP_002746140.1| single-strand binding protein [Streptococcus equi subsp. equi 4047] 130 bp
>gi|226326600|ref|ZP_03802118_1| gi|226326600|ref|ZP_03802118.1| hypothetical protein PROPEN_00450 [Proteus penneri ATCC 35198] 210 bp
>gi|226328532|ref|ZP_03804050_1| gi|226328532|ref|ZP_03804050.1| hypothetical protein PROPEN_02426 [Proteus penneri ATCC 35198] 165 bp
>gi|227112438|ref|ZP_03826094_1| gi|227112438|ref|ZP_03826094.1| single-strand DNA-binding protein [Pectobacterium carotovorum subsp. brasiliensis PBR1692] 180 bp
>gi|227326029|ref|ZP_03830053_1| gi|227326029|ref|ZP_03830053.1| single-strand DNA-binding protein [Pectobacterium carotovorum subsp. carotovorum WPP14] 181 bp
>gi|227356904|ref|ZP_03841283_1| gi|227356904|ref|ZP_03841283.1| single-stranded DNA-binding protein [Proteus mirabilis ATCC 29906] 175 bp
>gi|227357651|ref|ZP_03842004_1| gi|227357651|ref|ZP_03842004.1| single-strand binding protein [Proteus mirabilis ATCC 29906] 207 bp
>gi|227508137|ref|ZP_03938186_1| gi|227508137|ref|ZP_03938186.1| single-strand DNA-binding protein [Lactobacillus brevis subsp. gravesensis ATCC 27305] 173 bp
>gi|227517422|ref|ZP_03947471_1| gi|227517422|ref|ZP_03947471.1| single-strand binding protein [Enterococcus faecalis TX0104] 152 bp
>gi|227518101|ref|ZP_03948150_1| gi|227518101|ref|ZP_03948150.1| single-strand binding protein [Enterococcus faecalis TX0104] 188 bp
>gi|227527625|ref|ZP_03957674_1| gi|227527625|ref|ZP_03957674.1| single-strand DNA binding protein [Lactobacillus ruminis ATCC 25644] 181 bp
>gi|227529855|ref|ZP_03959904_1| gi|227529855|ref|ZP_03959904.1| single-strand DNA binding protein [Lactobacillus vaginalis ATCC 49540] 181 bp
>gi|227543726|ref|ZP_03973775_1| gi|227543726|ref|ZP_03973775.1| single-stranded DNA-binding protein [Lactobacillus reuteri CF48-3A] 187 bp
>gi|227550647|ref|ZP_03980696_1| gi|227550647|ref|ZP_03980696.1| single-stranded DNA-binding protein [Enterococcus faecium TX1330] 173 bp
>gi|227553|prf||1706408A ssDNA binding protein 174 bp E.coli plasmid R64.
>gi|227554|prf||1706408B ssDNA binding protein 174 bp E.coli pIP71a
>gi|227555|prf||1706408C ssDNA binding protein 178 bp E.coli pIP231a
>gi|227555601|ref|ZP_03985648_1| gi|227555601|ref|ZP_03985648.1| single-strand DNA binding protein [Enterococcus faecalis HH22] 150 bp
>gi|227555950|ref|ZP_03985997_1| gi|227555950|ref|ZP_03985997.1| single-strand binding protein [Enterococcus faecalis HH22] 152 bp
>gi|227826571|ref|YP_002828350_1| gi|227826571|ref|YP_002828350.1| single-stranded DNA-binding protein [Sulfolobus islandicus M.14.25] 148 bp
>gi|227877548|ref|ZP_03995608_1| gi|227877548|ref|ZP_03995608.1| single-stranded DNA-binding protein [Lactobacillus crispatus JV-V01] 174 bp
>gi|227879559|ref|ZP_03997421_1| gi|227879559|ref|ZP_03997421.1| single-stranded DNA-binding protein similar to large subunit of replication protein A [Halogeometricum borinquense DSM 11551] 423 bp
>gi|227889150|ref|ZP_04006955_1| gi|227889150|ref|ZP_04006955.1| single-stranded DNA-binding protein [Lactobacillus johnsonii ATCC 33200] 172 bp
>gi|227891676|ref|ZP_04009481_1| gi|227891676|ref|ZP_04009481.1| single-strand DNA binding protein [Lactobacillus salivarius ATCC 11741] 183 bp
>gi|227893831|ref|ZP_04011636_1| gi|227893831|ref|ZP_04011636.1| single-stranded DNA-binding protein [Lactobacillus ultunensis DSM 16047] 175 bp
>gi|227902587|ref|ZP_04020392_1| gi|227902587|ref|ZP_04020392.1| single-stranded DNA-binding protein [Lactobacillus acidophilus ATCC 4796] 176 bp
>gi|228477063|ref|ZP_04061701_1| gi|228477063|ref|ZP_04061701.1| single-stranded DNA-binding protein [Streptococcus salivarius SK126] 172 bp
>gi|228942622|ref|ZP_04105154_1| gi|228942622|ref|ZP_04105154.1| Single-stranded DNA-binding protein [Bacillus thuringiensis serovar berliner ATCC 10792] 172 bp
>gi|228994192|ref|ZP_04154092_1| gi|228994192|ref|ZP_04154092.1| Single-stranded DNA-binding protein [Bacillus pseudomycoides DSM 12442] 169 bp
>gi|229007786|ref|ZP_04165372_1| gi|229007786|ref|ZP_04165372.1| Single-stranded DNA-binding protein [Bacillus mycoides Rock1-4] 172 bp
>gi|229082682|ref|ZP_04215136_1| gi|229082682|ref|ZP_04215136.1| Single-stranded DNA-binding protein [Bacillus cereus Rock4-2] 169 bp
>gi|229087960|ref|ZP_04220068_1| gi|229087960|ref|ZP_04220068.1| Single-stranded DNA-binding protein [Bacillus cereus Rock3-44] 166 bp
>gi|229099900|ref|ZP_04230823_1| gi|229099900|ref|ZP_04230823.1| Single-stranded DNA-binding protein [Bacillus cereus Rock3-29] 172 bp
>gi|229130719|ref|ZP_04259672_1| gi|229130719|ref|ZP_04259672.1| Single-stranded DNA-binding protein [Bacillus cereus BDRD-Cer4] 173 bp
>gi|229164424|ref|ZP_04292352_1| gi|229164424|ref|ZP_04292352.1| Single-stranded DNA-binding protein [Bacillus cereus R309803] 172 bp
>gi|229170176|ref|ZP_04297862_1| gi|229170176|ref|ZP_04297862.1| Single-stranded DNA-binding protein [Bacillus cereus AH621] 175 bp
>gi|229176149|ref|ZP_04303641_1| gi|229176149|ref|ZP_04303641.1| Single-stranded DNA-binding protein [Bacillus cereus MM3] 181 bp
>gi|229507037|ref|ZP_04396543_1| gi|229507037|ref|ZP_04396543.1| single-stranded DNA-binding protein [Vibrio cholerae BX 330286] 183 bp
>gi|229512671|ref|ZP_04402140_1| gi|229512671|ref|ZP_04402140.1| single-stranded DNA-binding protein [Vibrio cholerae TMA 21] 183 bp
>gi|229542336|ref|ZP_04431396_1| gi|229542336|ref|ZP_04431396.1| single-strand binding protein [Bacillus coagulans 36D1] 164 bp
>gi|229547265|ref|ZP_04435990_1| gi|229547265|ref|ZP_04435990.1| single-strand binding protein [Enterococcus faecalis TX1322] 161 bp
>gi|229547870|ref|ZP_04436595_1| gi|229547870|ref|ZP_04436595.1| single-strand DNA binding protein [Enterococcus faecalis ATCC 29200] 150 bp
>gi|229550463|ref|ZP_04439188_1| gi|229550463|ref|ZP_04439188.1| single-strand binding protein [Enterococcus faecalis ATCC 29200] 161 bp
>gi|229551091|ref|ZP_04439816_1| gi|229551091|ref|ZP_04439816.1| single-strand DNA binding protein [Lactobacillus rhamnosus LMS2-1] 196 bp
>gi|229583193|ref|YP_002841592_1| gi|229583193|ref|YP_002841592.1| single-stranded DNA-binding protein [Sulfolobus islandicus Y.N.15.51] 148 bp
>gi|23100933|ref|NP_694400_1| gi|23100933|ref|NP_694400.1| single-strand DNA-binding protein [Oceanobacillus iheyensis HTE831] 161 bp
>gi|237703632|ref|ZP_04534113_1| gi|237703632|ref|ZP_04534113.1| single strand DNA-binding protein [Escherichia sp. 3_2_53FAA] 199 bp
>gi|237728141|ref|ZP_04558622_1| gi|237728141|ref|ZP_04558622.1| single strand DNA-binding protein [Citrobacter sp. 30_2] 174 bp
>gi|238752144|ref|ZP_04613626_1| gi|238752144|ref|ZP_04613626.1| Single-stranded DNA-binding protein [Yersinia rohdei ATCC 43380] 182 bp
>gi|238754669|ref|ZP_04616022_1| gi|238754669|ref|ZP_04616022.1| Single-stranded DNA-binding protein [Yersinia ruckeri ATCC 29473] 183 bp
>gi|238760295|ref|ZP_04621438_1| gi|238760295|ref|ZP_04621438.1| Single-stranded DNA-binding protein [Yersinia aldovae ATCC 35236] 183 bp
>gi|238764106|ref|ZP_04625060_1| gi|238764106|ref|ZP_04625060.1| Single-stranded DNA-binding protein [Yersinia kristensenii ATCC 33638] 174 bp
>gi|238782928|ref|ZP_04626956_1| gi|238782928|ref|ZP_04626956.1| Single-stranded DNA-binding protein [Yersinia bercovieri ATCC 43970] 174 bp
>gi|238789903|ref|ZP_04633683_1| gi|238789903|ref|ZP_04633683.1| Single-stranded DNA-binding protein [Yersinia frederiksenii ATCC 33641] 182 bp
>gi|238794655|ref|ZP_04638261_1| gi|238794655|ref|ZP_04638261.1| Single-stranded DNA-binding protein [Yersinia intermedia ATCC 29909] 182 bp
>gi|238798500|ref|ZP_04641979_1| gi|238798500|ref|ZP_04641979.1| Single-stranded DNA-binding protein [Yersinia mollaretii ATCC 43969] 182 bp
>gi|238801886|ref|YP_002925089_1| gi|238801886|ref|YP_002925089.1| single-stranded DNA binding protein [Streptococcus phage 5093] 150 bp
>gi|238821337|ref|YP_002925153_1| gi|238821337|ref|YP_002925153.1| hypothetical protein PH10_gp20 [Streptococcus phage PH10] 138 bp
>gi|238855513|ref|ZP_04645818_1| gi|238855513|ref|ZP_04645818.1| single-stranded DNA-binding protein [Lactobacillus jensenii 269-3] 171 bp
>gi|238898622|ref|YP_002924303_1| gi|238898622|ref|YP_002924303.1| single-stranded DNA-binding protein [Candidatus Hamiltonella defensa 5AT (Acyrthosiphon pisum)] 181 bp
>gi|238921392|ref|YP_002934907_1| gi|238921392|ref|YP_002934907.1| single-stranded DNA-binding protein (SSB) [Edwardsiella ictaluri 93-146] 182 bp
>gi|239630815|ref|ZP_04673846_1| gi|239630815|ref|ZP_04673846.1| single-stranded DNA-binding protein [Lactobacillus paracasei subsp. paracasei 8700:2] 198 bp
>gi|239631296|ref|ZP_04674327_1| gi|239631296|ref|ZP_04674327.1| single-stranded DNA-binding protein [Lactobacillus paracasei subsp. paracasei 8700:2] 161 bp
>gi|239828695|ref|YP_002951319_1| gi|239828695|ref|YP_002951319.1| single-strand binding protein [Geobacillus sp. WCH70] 164 bp
>gi|240103817|ref|YP_002960126_1| gi|240103817|ref|YP_002960126.1| Replication factor A complex, RPA41 subunit [Thermococcus gammatolerans EJ3] 362 bp
>gi|240849249|ref|NP_001155361_1| gi|240849249|ref|NP_001155361.1| replication protein A 70 kDa DNA-binding subunit [Ovis aries] 616 bp
>gi|241895861|ref|ZP_04783157_1| gi|241895861|ref|ZP_04783157.1| single-stranded DNA-binding protein [Weissella paramesenteroides ATCC 33313] 183 bp
>gi|242238175|ref|YP_002986356_1| gi|242238175|ref|YP_002986356.1| single-strand binding protein [Dickeya dadantii Ech703] 180 bp
>gi|242345606|ref|YP_002995492_1| gi|242345606|ref|YP_002995492.1| hypothetical protein M102_gp35 [Streptococcus phage M102] 131 bp
>gi|242398695|ref|YP_002994119_1| gi|242398695|ref|YP_002994119.1| replication factor A complex, RPA41 subunit [Thermococcus sibiricus MM 739] 353 bp
>gi|24375515|ref|NP_719558_1| gi|24375515|ref|NP_719558.1| single-strand binding protein [Shewanella oneidensis MR-1] 238 bp
>gi|24380219|ref|NP_722174_1| gi|24380219|ref|NP_722174.1| single-stranded DNA-binding protein [Streptococcus mutans UA159] 164 bp
>gi|25091285|sp|Q8K933_1|SSB_BUCAP gi|25091285|sp|Q8K933.1|SSB_BUCAP RecName: Full=Single-stranded DNA-binding protein; Short=SSB; AltName: Full=Helix-destabilizing protein 162 bp
>gi|251783054|ref|YP_002997357_1| gi|251783054|ref|YP_002997357.1| putative single strand binding protein [Streptococcus dysgalactiae subsp. equisimilis GGS_124] 139 bp
>gi|251788330|ref|YP_003003051_1| gi|251788330|ref|YP_003003051.1| single-strand binding protein [Dickeya zeae Ech1591] 182 bp
>gi|253689874|ref|YP_003019064_1| gi|253689874|ref|YP_003019064.1| single-strand binding protein [Pectobacterium carotovorum subsp. carotovorum PC1] 176 bp
>gi|253991380|ref|YP_003042736_1| gi|253991380|ref|YP_003042736.1| single-stranded DNA-binding protein [Photorhabdus asymbiotica] 177 bp
>gi|254074|gb|AAB22978_1| gi|254074|gb|AAB22978.1| single-stranded DNA binding protein [Saccharomyces cerevisiae] 135 bp 829
>gi|254166808|ref|ZP_04873662_1| gi|254166808|ref|ZP_04873662.1| OB-fold nucleic acid binding domain protein [Aciduliprofundum boonei T469] 137 bp
>gi|254167225|ref|ZP_04874078_1| gi|254167225|ref|ZP_04874078.1| OB-fold nucleic acid binding domain protein [Aciduliprofundum boonei T469] 425 bp
>gi|254167499|ref|ZP_04874351_1| gi|254167499|ref|ZP_04874351.1| OB-fold nucleic acid binding domain protein [Aciduliprofundum boonei T469] 137 bp
>gi|254167824|ref|ZP_04874674_1| gi|254167824|ref|ZP_04874674.1| OB-fold nucleic acid binding domain protein [Aciduliprofundum boonei T469] 425 bp
>gi|254172388|ref|ZP_04879063_1| gi|254172388|ref|ZP_04879063.1| replication factor A complex, RPA41 subunit [Thermococcus sp. AM4] 359 bp
>gi|254226022|ref|ZP_04919622_1| gi|254226022|ref|ZP_04919622.1| single-strand binding protein [Vibrio cholerae V51] 178 bp
>gi|254556142|ref|YP_003062559_1| gi|254556142|ref|YP_003062559.1| single-strand binding protein [Lactobacillus plantarum JDM1] 153 bp
>gi|254565291|ref|XP_002489756_1| gi|254565291|ref|XP_002489756.1| Subunit of heterotrimeric Replication Protein A (RPA) [Pichia pastoris GS115] 621 bp
>gi|254571971|ref|P_002493095_1| gi|254571971|ref|P_002493095.1| Single-stranded DNA-binding protein essential for mitochondrial genome maintenance [Pichia pastoris GS115] 127 bp 851
>gi|254582374|ref|P_002497172_1| gi|254582374|ref|P_002497172.1| ZYRO0D17094p [Zygosaccharomyces rouii] 128 bp 834
>gi|254785116|ref|YP_003072544_1| gi|254785116|ref|YP_003072544.1| single-stranded DNA-binding protein [Teredinibacter turnerae T7901] 163 bp
>gi|254825128|ref|ZP_05230129_1| gi|254825128|ref|ZP_05230129.1| single-strand binding protein [Listeria monocytogenes FSL J1-194] 159 bp
>gi|254854592|ref|ZP_05243940_1| gi|254854592|ref|ZP_05243940.1| single-strand binding protein [Listeria monocytogenes FSL R2-503] 160 bp
>gi|254854606|ref|ZP_05243954_1| gi|254854606|ref|ZP_05243954.1| single-strand binding protein [Listeria monocytogenes FSL R2-503] 160 bp
>gi|254901070|ref|ZP_05260994_1| gi|254901070|ref|ZP_05260994.1| hypothetical protein LmonJ_14688 [Listeria monocytogenes J0161] 160 bp
>gi|254933726|ref|ZP_05267085_1| gi|254933726|ref|ZP_05267085.1| single-strand binding protein [Listeria monocytogenes HPB2262] 159 bp
>gi|255332570|ref|ZP_05373572_1| gi|255332570|ref|ZP_05373572.1| single-strand binding protein [Geobacillus sp. Y4.1MC1] 164 bp
>gi|255513394|gb|EET89660_1| gi|255513394|gb|EET89660.1| nucleic acid binding OB-fold tRNA/helicase-type [Candidatus Micrarchaeum acidiphilum ARMAN-2] 123 bp
>gi|255631308|gb|ACU16021_1| gi|255631308|gb|ACU16021.1| unknown [Glycine max] 137 bp
>gi|255716214|ref|P_002554388_1| gi|255716214|ref|P_002554388.1| KLTH0F04136p [Lachancea thermotolerans] 124 bp 835
>gi|255949430|ref|P_002565482_1| gi|255949430|ref|P_002565482.1| Pc22g15660 [Penicillium chrysogenum Wisconsin 54-1255] 145 bp 856
>gi|255973338|ref|ZP_05423924_1| gi|255973338|ref|ZP_05423924.1| single-strand binding protein [Enterococcus faecalis T1] 157 bp
>gi|255976403|ref|ZP_05426989_1| gi|255976403|ref|ZP_05426989.1| single-strand binding protein [Enterococcus faecalis T2] 161 bp
>gi|255982530|ref|NP_001157695_1| gi|255982530|ref|NP_001157695.1| replication protein A 70 kDa DNA-binding subunit isoform 1 [Mus musculus] 644 bp
>gi|255985613|unknown [Lactococcus phage SL4]
>gi|255985669|unknown [Lactococcus phage CB13]
>gi|255985722|unknown [Lactococcus phage CB14]
>gi|255985775|unknown [Lactococcus phage CB19]
>gi|255985827|unknown [Lactococcus phage CB20]
>gi|256026231|ref|ZP_05440096_1| gi|256026231|ref|ZP_05440096.1| single-stranded DNA-binding protein [Escherichia sp. 4_1_40B] 173 bp
>gi|256076865|ref|XP_002574729_1| gi|256076865|ref|XP_002574729.1| ob fold nucleic acid binding protein [Schistosoma mansoni] 138 bp
>gi|256272094|gb|EEU07097_1| gi|256272094|gb|EEU07097.1| Rim1p [Saccharomyces cerevisiae JAY291] 136 bp 844
>gi|256367561|ref|YP_003108118_1| gi|256367561|ref|YP_003108118.1| single-strand binding protein [Escherichia coli] 175 bp
>gi|256618520|ref|ZP_05475366_1| gi|256618520|ref|ZP_05475366.1| single-strand binding protein [Enterococcus faecalis ATCC 4200] 187 bp
>gi|256810698|ref|YP_003128067_1| gi|256810698|ref|YP_003128067.1| nucleic acid binding OB-fold tRNA/helicase-type [Methanocaldococcus fervens AG86] 659 bp
>gi|256823326|ref|YP_003147289_1| gi|256823326|ref|YP_003147289.1| single-strand binding protein [Kangiella koreensis DSM 16069] 154 bp
>gi|256843824|ref|ZP_05549311_1| gi|256843824|ref|ZP_05549311.1| single-stranded DNA-binding protein [Lactobacillus crispatus 125-2-CHN] 172 bp
>gi|256847433|ref|ZP_05552879_1| gi|256847433|ref|ZP_05552879.1| single-strand binding protein [Lactobacillus coleohominis 101-4-CHN] 160 bp
>gi|256851681|ref|ZP_05557069_1| gi|256851681|ref|ZP_05557069.1| single-strand binding protein [Lactobacillus jensenii 27-2-CHN] 171 bp
>gi|256852551|ref|ZP_05557926_1| gi|256852551|ref|ZP_05557926.1| single-strand binding protein [Enterococcus faecalis T8] 150 bp
>gi|256855323|ref|YP_003162567_1| gi|256855323|ref|YP_003162567.1| single-stranded binding protein Ssb [Escherichia coli] 193 bp
>gi|256958116|ref|ZP_05562287_1| gi|256958116|ref|ZP_05562287.1| single-strand binding protein [Enterococcus faecalis DS5] 175 bp
>gi|256959378|ref|ZP_05563549_1| gi|256959378|ref|ZP_05563549.1| single-strand binding protein [Enterococcus faecalis DS5] 150 bp
>gi|256963263|ref|ZP_05567434_1| gi|256963263|ref|ZP_05567434.1| single-strand binding protein [Enterococcus faecalis HIP11704] 108 bp
>gi|256963385|ref|ZP_05567556_1| gi|256963385|ref|ZP_05567556.1| single-strand binding protein [Enterococcus faecalis HIP11704] 123 bp
>gi|257051631|ref|YP_003129464_1| gi|257051631|ref|YP_003129464.1| nucleic acid binding OB-fold tRNA/helicase-type [Halorhabdus utahensis DSM 12940] 423 bp
>gi|257076028|ref|ZP_05570389_1| gi|257076028|ref|ZP_05570389.1| single-stranded DNA-binding protein [Ferroplasma acidarmanus fer1] 158 bp
>gi|257076905|ref|ZP_05571266_1| gi|257076905|ref|ZP_05571266.1| replication factor A [Ferroplasma acidarmanus fer1] 369 bp
>gi|257078685|ref|ZP_05573046_1| gi|257078685|ref|ZP_05573046.1| single-strand binding protein [Enterococcus faecalis JH1] 188 bp
>gi|257080256|ref|ZP_05574617_1| gi|257080256|ref|ZP_05574617.1| single-strand binding protein [Enterococcus faecalis JH1] 161 bp
>gi|257417656|ref|ZP_05594650_1| gi|257417656|ref|ZP_05594650.1| single-strand binding protein [Enterococcus faecalis AR01/DG] 152 bp
>gi|257417675|ref|ZP_05594669_1| gi|257417675|ref|ZP_05594669.1| single-strand binding protein [Enterococcus faecalis AR01/DG] 150 bp
>gi|257420258|ref|ZP_05597252_1| gi|257420258|ref|ZP_05597252.1| single-strand binding protein [Enterococcus faecalis T11] 152 bp
>gi|257422041|ref|ZP_05599031_1| gi|257422041|ref|ZP_05599031.1| single-stranded DNA-binding protein [Enterococcus faecalis X98] 175 bp
>gi|257423069|ref|ZP_05600059_1| gi|257423069|ref|ZP_05600059.1| single-strand binding protein [Enterococcus faecalis X98] 150 bp
>gi|257866283|ref|ZP_05645936_1| gi|257866283|ref|ZP_05645936.1| single-strand binding protein [Enterococcus casseliflavus EC30] 174 bp
>gi|257868346|ref|ZP_05647999_1| gi|257868346|ref|ZP_05647999.1| single-strand binding protein [Enterococcus casseliflavus EC30] 154 bp
>gi|257871396|ref|ZP_05651049_1| gi|257871396|ref|ZP_05651049.1| single-strand binding protein [Enterococcus gallinarum EG2] 172 bp
>gi|257880825|ref|ZP_05660478_1| gi|257880825|ref|ZP_05660478.1| single-strand binding protein [Enterococcus faecium 1,230,933] 102 bp
>gi|257883330|ref|ZP_05662983_1| gi|257883330|ref|ZP_05662983.1| single-strand binding protein [Enterococcus faecium 1,231,502] 161 bp
>gi|257885891|ref|ZP_05665544_1| gi|257885891|ref|ZP_05665544.1| single-strand binding protein [Enterococcus faecium 1,231,501] 161 bp
>gi|257889136|ref|ZP_05668789_1| gi|257889136|ref|ZP_05668789.1| single-strand DNA binding protein [Enterococcus faecium 1,141,733] 161 bp
>gi|257891325|ref|ZP_05670978_1| gi|257891325|ref|ZP_05670978.1| single-strand binding protein [Enterococcus faecium 1,231,410] 139 bp
>gi|258423065|ref|ZP_05685964_1| gi|258423065|ref|ZP_05685964.1| single-stranded DNA-binding protein [Staphylococcus aureus A9635] 156 bp
>gi|258507007|ref|YP_003169758_1| gi|258507007|ref|YP_003169758.1| single-stranded DNA-binding protein [Lactobacillus rhamnosus GG] 196 bp
>gi|258508102|ref|YP_003170853_1| gi|258508102|ref|YP_003170853.1| single-stranded DNA-binding protein [Lactobacillus rhamnosus GG] 161 bp
>gi|258539043|ref|YP_003173542_1| gi|258539043|ref|YP_003173542.1| single-stranded DNA-binding protein [Lactobacillus rhamnosus Lc 705] 161 bp
>gi|258588201|Chain A, Crystal Structure From A Single-Stranded Dna BindingProtein From The Lactococcal Phage P2
>gi|258612230|ref|ZP_05268893_2| gi|258612230|ref|ZP_05268893.2| single-strand binding protein [Listeria monocytogenes F6900] 159 bp
>gi|258612322|ref|ZP_05269948_2| gi|258612322|ref|ZP_05269948.2| single-strand binding protein [Listeria monocytogenes F6900] 159 bp
>gi|258623351|ref|ZP_05718355_1| gi|258623351|ref|ZP_05718355.1| single-strand binding protein [Vibrio mimicus VM573] 177 bp
>gi|258626996|ref|ZP_05721794_1| gi|258626996|ref|ZP_05721794.1| single-strand binding protein [Vibrio mimicus VM603] 177 bp
>gi|258639007|ref|ZP_05731738_1| gi|258639007|ref|ZP_05731738.1| single-strand binding protein [Pantoea sp. At-9b] 182 bp
>gi|259047890|ref|ZP_05738291_1| gi|259047890|ref|ZP_05738291.1| single-strand binding protein [Granulicatella adiacens ATCC 49175] 165 bp
>gi|259144970|emb|CAY78235_1| gi|259144970|emb|CAY78235.1| Rim1p [Saccharomyces cerevisiae EC1118] 135 bp 843
>gi|259500770|ref|ZP_05743672_1| gi|259500770|ref|ZP_05743672.1| single-strand binding protein [Lactobacillus iners DSM 13335] 151 bp
>gi|259502123|ref|ZP_05745025_1| gi|259502123|ref|ZP_05745025.1| single-strand binding protein [Lactobacillus antri DSM 16041] 191 bp
>gi|259909919|ref|YP_002650275_1| gi|259909919|ref|YP_002650275.1| Single-stranded DNA-binding protein [Erwinia pyrifoliae Ep1/96] 183 bp
>gi|260101871|ref|ZP_05752108_1| gi|260101871|ref|ZP_05752108.1| single-stranded DNA-binding protein [Lactobacillus helveticus DSM 20075] 172 bp
>gi|260584270|ref|ZP_05852017_1| gi|260584270|ref|ZP_05852017.1| single-stranded DNA-binding protein [Granulicatella elegans ATCC 700633] 167 bp
>gi|260599543|ref|YP_003212114_1| gi|260599543|ref|YP_003212114.1| Single-stranded DNA-binding protein [Cronobacter turicensis z3032] 179 bp
>gi|260665437|ref|ZP_05866284_1| gi|260665437|ref|ZP_05866284.1| single-strand binding protein [Lactobacillus jensenii SJ-7A-US] 151 bp
>gi|260751871|ref|YP_003237785_1| gi|260751871|ref|YP_003237785.1| putative single-strand DNA-binding protein Ssb [Escherichia coli O111:H- str. 11128] 175 bp
>gi|260751953|ref|YP_003232491_1| gi|260751953|ref|YP_003232491.1| putative Ssb protein [Escherichia coli O26:H11 str. 11368] 182 bp
>gi|260767311|ref|ZP_05876251_1| gi|260767311|ref|ZP_05876251.1| single-stranded DNA-binding protein [Vibrio furnissii CIP 102972] 177 bp
>gi|260773657|ref|ZP_05882573_1| gi|260773657|ref|ZP_05882573.1| single-stranded DNA-binding protein [Vibrio metschnikovii CIP 69.14] 172 bp
>gi|260775602|ref|ZP_05884499_1| gi|260775602|ref|ZP_05884499.1| single-stranded DNA-binding protein [Vibrio coralliilyticus ATCC BAA-450] 182 bp
>gi|260827587|ref|XP_002608746_1| gi|260827587|ref|XP_002608746.1| hypothetical protein BRAFLDRAFT_278435 [Branchiostoma floridae] 120 bp
>gi|260871143|ref|YP_003237923_1| gi|260871143|ref|YP_003237923.1| single-stranded DNA binding protein [Escherichia coli O111:H- str. 11128] 162 bp
>gi|261189370|ref|P_002621096_1| gi|261189370|ref|P_002621096.1| ssDNA binding protein [Ajellomyces dermatitidis SLH14081] 137 bp 858
>gi|261206924|ref|ZP_05921613_1| gi|261206924|ref|ZP_05921613.1| single-strand binding protein [Enterococcus faecium TC 6] 173 bp
>gi|261209336|ref|ZP_05923717_1| gi|261209336|ref|ZP_05923717.1| single-strand binding protein [Enterococcus faecium TC 6] 161 bp
>gi|261209951|ref|ZP_05924251_1| gi|261209951|ref|ZP_05924251.1| single-stranded DNA-binding protein [Vibrio sp. RC341] 177 bp
>gi|261254001|ref|ZP_05946574_1| gi|261254001|ref|ZP_05946574.1| single-stranded DNA-binding protein [Vibrio orientalis CIP 102891] 178 bp
>gi|261341524|ref|ZP_05969382_1| gi|261341524|ref|ZP_05969382.1| single-strand binding protein [Enterobacter cancerogenus ATCC 35316] 176 bp
>gi|261346557|ref|ZP_05974201_1| gi|261346557|ref|ZP_05974201.1| single-strand binding protein [Providencia rustigianii DSM 4541] 173 bp
>gi|261403319|ref|YP_003247543_1| gi|261403319|ref|YP_003247543.1| nucleic acid binding OB-fold tRNA/helicase-type [Methanocaldococcus vulcanius M7] 646 bp
>gi|261819945|ref|YP_003258051_1| gi|261819945|ref|YP_003258051.1| single-strand binding protein [Pectobacterium wasabiae WPP163] 182 bp
>gi|261822898|ref|YP_003261004_1| gi|261822898|ref|YP_003261004.1| single-strand binding protein [Pectobacterium wasabiae WPP163] 180 bp
>gi|262042193|ref|ZP_06015366_1| gi|262042193|ref|ZP_06015366.1| single-strand binding protein [Klebsiella pneumoniae subsp. rhinoscleromatis ATCC 13884] 220 bp
>gi|262045536|ref|ZP_06018557_1| gi|262045536|ref|ZP_06018557.1| single-strand binding protein [Klebsiella pneumoniae subsp. rhinoscleromatis ATCC 13884] 131 bp
>gi|262164151|ref|ZP_06031890_1| gi|262164151|ref|ZP_06031890.1| single-stranded DNA-binding protein [Vibrio mimicus VM223] 177 bp
>gi|262283524|ref|ZP_06061290_1| gi|262283524|ref|ZP_06061290.1| single-strand binding protein [Streptococcus sp. 2_1_36FAA] 163 bp
>gi|262393136|ref|YP_003284990_1| gi|262393136|ref|YP_003284990.1| single-stranded DNA-binding protein [Vibrio sp. Ex25] 178 bp
>gi|262401517|ref|ZP_06078084_1| gi|262401517|ref|ZP_06078084.1| single-stranded DNA-binding protein [Vibrio sp. RC586] 177 bp
>gi|2624702|pdb|1JMC|A Chain A, Single Stranded Dna-Binding Domain Of Human Replication Protein A Bound To Single Stranded Dna, Rpa70 Subunit, Residues 183-420 246 bp
>gi|268318569|ref|YP_003292225_1| gi|268318569|ref|YP_003292225.1| hypothetical protein FI9785_70 [Lactobacillus johnsonii FI9785] 172 bp
>gi|268507175|ref|YP_003293974_1| gi|268507175|ref|YP_003293974.1| single strand DNA binding protein [Escherichia coli ETEC H10407] 188 bp
>gi|268591423|ref|ZP_06125644_1| gi|268591423|ref|ZP_06125644.1| single-strand binding protein [Providencia rettgeri DSM 1131] 173 bp
>gi|269104058|ref|ZP_06156755_1| gi|269104058|ref|ZP_06156755.1| single-stranded DNA-binding protein [Photobacterium damselae subsp. damselae CIP 102761] 182 bp
>gi|269140524|ref|YP_003297225_1| gi|269140524|ref|YP_003297225.1| single-strand DNA-binding protein [Edwardsiella tarda EIB202] 186 bp
>gi|269961290|ref|ZP_06175656_1| gi|269961290|ref|ZP_06175656.1| single-strand binding protein [Vibrio harveyi 1DA3] 179 bp
>gi|269967601|ref|ZP_06181652_1| gi|269967601|ref|ZP_06181652.1| single-strand binding protein [Vibrio alginolyticus 40B] 179 bp
>gi|269986526|gb|EEZ92811_1| gi|269986526|gb|EEZ92811.1| nucleic acid binding OB-fold tRNA/helicase-type [Candidatus Parvarchaeum acidiphilum ARMAN-4] 94 bp
>gi|270208475|ref|YP_003329249_1| gi|270208475|ref|YP_003329249.1| single-stranded DNA-binding protein [Klebsiella pneumoniae] 173 bp
>gi|270289885|ref|ZP_06196111_1| gi|270289885|ref|ZP_06196111.1| single-strand DNA-binding protein [Pediococcus acidilactici 7_4] 173 bp
>gi|270291384|ref|ZP_06197606_1| gi|270291384|ref|ZP_06197606.1| single-strand DNA-binding protein [Pediococcus acidilactici 7_4] 141 bp
>gi|270291654|ref|ZP_06197874_1| gi|270291654|ref|ZP_06197874.1| single-strand DNA-binding protein [Pediococcus acidilactici 7_4] 141 bp
>gi|270292431|ref|ZP_06198642_1| gi|270292431|ref|ZP_06198642.1| single-strand binding protein [Streptococcus sp. M143] 156 bp
>gi|271501962|ref|YP_003334988_1| gi|271501962|ref|YP_003334988.1| single-strand binding protein [Dickeya dadantii Ech586] 182 bp
>gi|27364815|ref|NP_760343_1| gi|27364815|ref|NP_760343.1| single-strand DNA-binding protein [Vibrio vulnificus CMCP6] 179 bp
>gi|2780885|pdb|1KAW|A Chain A, Structure Of Single Stranded Dna Binding Protein (Ssb) 135 bp
>gi|27904962|ref|NP_778088_1| gi|27904962|ref|NP_778088.1| single-strand binding protein [Buchnera aphidicola str. Bp (Baizongia pistaciae)] 166 bp
>gi|28076937|ref|NP_081533_1| gi|28076937|ref|NP_081533.1| SOSS complex subunit B1 [Mus musculus] 212 bp
>gi|281342356|gb|EFB17940_1| gi|281342356|gb|EFB17940.1| hypothetical protein PANDA_006470 [Ailuropoda melanoleuca] 563 bp
>gi|281416420|ref|YP_003347444_1| gi|281416420|ref|YP_003347444.1| single-stranded binding protein [Streptococcus phage Abc2] 150 bp
>gi|282904648|ref|ZP_06312523_1| gi|282904648|ref|ZP_06312523.1| single-stranded DNA-binding protein [Staphylococcus aureus subsp. aureus C160] 156 bp
>gi|282919830|ref|ZP_06327562_1| gi|282919830|ref|ZP_06327562.1| single-stranded DNA-binding protein [Staphylococcus aureus subsp. aureus C427] 156 bp
>gi|283771150|ref|ZP_06344041_1| gi|283771150|ref|ZP_06344041.1| single-strand DNA-binding protein [Staphylococcus aureus subsp. aureus H19] 142 bp
>gi|283787210|ref|YP_003367075_1| gi|283787210|ref|YP_003367075.1| single-stranded binding protein [Citrobacter rodentium ICC168] 176 bp
>gi|283826866|ref|YP_003377737_1| gi|283826866|ref|YP_003377737.1| single-stranded DNA-binding protein [Shigella sonnei] 186 bp
>gi|283836653|ref|ZP_06356394_1| gi|283836653|ref|ZP_06356394.1| single-strand binding protein [Citrobacter youngae ATCC 29220] 174 bp
>gi|284006521|emb|CBA71781_1| gi|284006521|emb|CBA71781.1| single-strand DNA binding protein [Arsenophonus nasoniae] 164 bp
>gi|284162746|ref|YP_003401369_1| gi|284162746|ref|YP_003401369.1| nucleic acid binding OB-fold tRNA/helicase-type [Archaeoglobus profundus DSM 5631] 307 bp
>gi|284163709|ref|YP_003401988_1| gi|284163709|ref|YP_003401988.1| nucleic acid binding OB-fold tRNA/helicase-type [Haloterrigena turkmenica DSM 5511] 487 bp
>gi|284800937|ref|YP_003412802_1| gi|284800937|ref|YP_003412802.1| hypothetical protein LM5578_0685 [Listeria monocytogenes 08-5578] 159 bp
>gi|284802750|ref|YP_003414615_1| gi|284802750|ref|YP_003414615.1| hypothetical protein LM5578_2506 [Listeria monocytogenes 08-5578] 159 bp
>gi|284924674|emb|CBG27865_1| gi|284924674|emb|CBG27865.1| single-stranded DNA-binding protein [Escherichia coli] 175 bp
>gi|288554588|ref|YP_003426523_1| gi|288554588|ref|YP_003426523.1| single-strand DNA-binding protein (phage-related protein) [Bacillus pseudofirmus OF4] 163 bp
>gi|288561649|ref|YP_003429055_1| gi|288561649|ref|YP_003429055.1| single-strand DNA-binding protein SSB [Bacillus pseudofirmus OF4] 151 bp
>gi|288906100|ref|YP_003431322_1| gi|288906100|ref|YP_003431322.1| single-strand DNA-binding protein [Streptococcus gallolyticus UCN34] 171 bp
>gi|288931687|ref|YP_003435747_1| gi|288931687|ref|YP_003435747.1| nucleic acid binding OB-fold tRNA/helicase-type [Ferroglobus placidus DSM 10642] 306 bp
>gi|28899483|ref|NP_799088_1| gi|28899483|ref|NP_799088.1| single-strand DNA-binding protein [Vibrio parahaemolyticus RIMD 2210633] 176 bp
>gi|289168355|ref|YP_003446624_1| gi|289168355|ref|YP_003446624.1| single-stranded DNA-binding protein [Streptococcus mitis B6] 156 bp
>gi|289192269|ref|YP_003458210_1| gi|289192269|ref|YP_003458210.1| nucleic acid binding OB-fold tRNA/helicase-type [Methanocaldococcus sp. FS406-22] 648 bp
>gi|289449342|SSB protein [Lactococcus lactis phage p2]
>gi|289581867|ref|YP_003480333_1| gi|289581867|ref|YP_003480333.1| nucleic acid binding OB-fold tRNA/helicase-type [Natrialba magadii ATCC 43099] 492 bp
>gi|289582730|ref|YP_003481196_1| gi|289582730|ref|YP_003481196.1| nucleic acid binding OB-fold tRNA/helicase-type [Natrialba magadii ATCC 43099] 438 bp
>gi|289812038|ref|ZP_06542667_1| gi|289812038|ref|ZP_06542667.1| single-stranded DNA-binding protein [Salmonella enterica subsp. enterica serovar Typhi str. AG3] 176 bp
>gi|290474215|ref|YP_003467092_1| gi|290474215|ref|YP_003467092.1| single-stranded DNA-binding protein [Xenorhabdus bovienii SS-2004] 165 bp
>gi|290474572|ref|YP_003467452_1| gi|290474572|ref|YP_003467452.1| Single-stranded DNA-binding protein [Xenorhabdus bovienii SS-2004] 169 bp
>gi|290476358|ref|YP_003469262_1| gi|290476358|ref|YP_003469262.1| ssDNA-binding protein controls activity of RecBCD nuclease [Xenorhabdus bovienii SS-2004] 170 bp
>gi|290476871|ref|YP_003469782_1| gi|290476871|ref|YP_003469782.1| ssDNA-binding protein controls activity of RecBCD nuclease [Xenorhabdus bovienii SS-2004] 175 bp
>gi|290559560|gb|EFD92889_1| gi|290559560|gb|EFD92889.1| nucleic acid binding OB-fold tRNA/helicase-type [Candidatus Parvarchaeum acidophilus ARMAN-5] 104 bp
>gi|290579806|ref|YP_003484198_1| gi|290579806|ref|YP_003484198.1| putative single-stranded DNA-binding protein [Streptococcus mutans NN2025] 154 bp
>gi|290891718|hypothetical protein AWRIB429_2149 [Oenococcus oeni AWRIB429]
>gi|291221744|ref|XP_002730881_1| gi|291221744|ref|XP_002730881.1| PREDICTED: replication protein A1-like [Saccoglossus kowalevskii] 585 bp
>gi|291288967|ref|YP_003517470_1| gi|291288967|ref|YP_003517470.1| single-stranded DNA-binding protein [Klebsiella pneumoniae] 220 bp
>gi|291289343|ref|YP_003517675_1| gi|291289343|ref|YP_003517675.1| single-stranded DNA-binding protein [Klebsiella pneumoniae] 226 bp
>gi|291389431|ref|XP_002711118_1| gi|291389431|ref|XP_002711118.1| PREDICTED: oligonucleotide/oligosaccharide-binding fold containing 2B [Oryctolagus cuniculus] 211 bp
>gi|291391934|ref|XP_002712397_1| gi|291391934|ref|XP_002712397.1| PREDICTED: oligonucleotide/oligosaccharide-binding fold containing 2A [Oryctolagus cuniculus] 204 bp
>gi|291405375|ref|XP_002719090_1| gi|291405375|ref|XP_002719090.1| PREDICTED: replication protein A1 [Oryctolagus cuniculus] 613 bp
>gi|291615826|ref|YP_003518568_1| gi|291615826|ref|YP_003518568.1| Ssb [Pantoea ananatis LMG 20103] 181 bp
>gi|2924243|emb|CAA74621_1| gi|2924243|emb|CAA74621.1| hypothetical protein [Lactococcus phage TP901-1] 77 bp
>gi|292489759|ref|YP_003532649_1| gi|292489759|ref|YP_003532649.1| Single-stranded DNA-binding protein [Erwinia amylovora CFBP1430] 183 bp
>gi|292654691|ref|YP_003534588_1| gi|292654691|ref|YP_003534588.1| replication protein A [Haloferax volcanii DS2] 483 bp
>gi|292655492|ref|YP_003535389_1| gi|292655492|ref|YP_003535389.1| replication protein A [Haloferax volcanii DS2] 427 bp
>gi|293365827|ref|ZP_06612532_1| gi|293365827|ref|ZP_06612532.1| single-stranded DNA-binding protein [Streptococcus oralis ATCC 35037] 156 bp
>gi|293386451|ref|YP_003540613_1| gi|293386451|ref|YP_003540613.1| single-stranded DNA-binding protein [Erwinia amylovora ATCC 49946] 184 bp
>gi|293420953|ref|ZP_06661387_1| gi|293420953|ref|ZP_06661387.1| single-stranded DNA-binding protein [Escherichia coli B088] 177 bp
>gi|293550672|ref|ZP_06673339_1| gi|293550672|ref|ZP_06673339.1| single-stranded DNA-binding protein [Enterococcus faecium E1039] 161 bp
>gi|293570784|ref|ZP_06681833_1| gi|293570784|ref|ZP_06681833.1| single-stranded DNA-binding protein [Enterococcus faecium E980] 154 bp
>gi|293573115|ref|ZP_06684054_1| gi|293573115|ref|ZP_06684054.1| single-stranded DNA-binding protein [Enterococcus faecium E980] 161 bp
>gi|293596743|ref|ZP_05263992_2| gi|293596743|ref|ZP_05263992.2| single-stranded DNA-binding protein 2 [Listeria monocytogenes J2818] 159 bp
>gi|29374669|ref|NP_813821_1| gi|29374669|ref|NP_813821.1| single-strand binding protein [Enterococcus faecalis V583] 188 bp
>gi|29375127|ref|NP_814280_1| gi|29375127|ref|NP_814280.1| single-strand binding protein [Enterococcus faecalis V583] 152 bp
>gi|29377935|ref|NP_817061_1| gi|29377935|ref|NP_817061.1| single-strand binding protein [Enterococcus faecalis V583] 150 bp
>gi|294486145|gb|ADE87961_1| gi|294486145|gb|ADE87961.1| putative single-strand DNA binding protein [Enterobacteria phage Eco1230-10] 161 bp
>gi|294494712|ref|YP_003541205_1| gi|294494712|ref|YP_003541205.1| nucleic acid binding OB-fold tRNA/helicase-type [Methanohalophilus mahii DSM 5219] 374 bp
>gi|294501975|ref|YP_003565675_1| gi|294501975|ref|YP_003565675.1| single-strand binding protein [Bacillus megaterium QM B1551] 166 bp
>gi|294502411|ref|YP_003566473_1| gi|294502411|ref|YP_003566473.1| single-strand binding protein [Yersinia pestis Z176003] 143 bp
>gi|294616652|ref|ZP_06696423_1| gi|294616652|ref|ZP_06696423.1| single-stranded DNA-binding protein [Enterococcus faecium E1636] 170 bp
>gi|294616708|ref|ZP_06696478_1| gi|294616708|ref|ZP_06696478.1| Single-stranded DNA-binding protein [Enterococcus faecium E1636] 139 bp
>gi|294616922|ref|ZP_06696652_1| gi|294616922|ref|ZP_06696652.1| single-stranded DNA-binding protein [Enterococcus faecium E1636] 163 bp
>gi|294620188|ref|ZP_06699524_1| gi|294620188|ref|ZP_06699524.1| single-stranded DNA-binding protein [Enterococcus faecium E1679] 161 bp
>gi|294637733|ref|ZP_06716008_1| gi|294637733|ref|ZP_06716008.1| single-strand binding protein [Edwardsiella tarda ATCC 23685] 184 bp
>gi|295112612|emb|CBL31249_1| gi|295112612|emb|CBL31249.1| single-strand binding protein [Enterococcus sp. 7L76] 157 bp
>gi|295113792|emb|CBL32429_1| gi|295113792|emb|CBL32429.1| single-strand binding protein [Enterococcus sp. 7L76] 175 bp
>gi|295398128|ref|ZP_06808177_1| gi|295398128|ref|ZP_06808177.1| single-strand binding protein [Aerococcus viridans ATCC 11563] 183 bp
>gi|295402140|ref|ZP_06812099_1| gi|295402140|ref|ZP_06812099.1| single-strand binding protein [Geobacillus thermoglucosidasius C56-YS93] 164 bp
>gi|295425407|ref|ZP_06818105_1| gi|295425407|ref|ZP_06818105.1| single-stranded DNA-binding protein [Lactobacillus amylolyticus DSM 11664] 174 bp
>gi|295691870|ref|YP_003600480_1| gi|295691870|ref|YP_003600480.1| Single-stranded DNA-binding protein [Lactobacillus crispatus ST1] 172 bp
>gi|295698774|ref|YP_003603429_1| gi|295698774|ref|YP_003603429.1| single-stranded DNA-binding protein [Candidatus Riesia pediculicola USDA] 161 bp
>gi|296100204|ref|YP_003617121_1| gi|296100204|ref|YP_003617121.1| single-strand DNA-binding protein [Pseudomonas putida] 171 bp
>gi|296100686|ref|YP_003610832_1| gi|296100686|ref|YP_003610832.1| single-strand DNA-binding protein Ssb [Enterobacter cloacae subsp. cloacae ATCC 13047] 174 bp
>gi|296100779|ref|YP_003610925_1| gi|296100779|ref|YP_003610925.1| single-strand DNA-binding protein [Enterobacter cloacae subsp. cloacae ATCC 13047] 166 bp
>gi|296103936|ref|YP_003614082_1| gi|296103936|ref|YP_003614082.1| single-stranded DNA-binding protein gp48 [Enterobacter cloacae subsp. cloacae ATCC 13047] 129 bp
>gi|296109213|ref|YP_003616162_1| gi|296109213|ref|YP_003616162.1| nucleic acid binding OB-fold tRNA/helicase-type [Methanocaldococcus infernus ME] 578 bp
>gi|296111018|ref|YP_003621399_1| gi|296111018|ref|YP_003621399.1| single-strand binding protein [Leuconostoc kimchii IMSNU 11154] 180 bp
>gi|296201018|ref|XP_002747872_1| gi|296201018|ref|XP_002747872.1| PREDICTED: replication protein A 70 kDa DNA-binding subunit [Callithrix jacchus] 686 bp
>gi|296205116|ref|XP_002749621_1| gi|296205116|ref|XP_002749621.1| PREDICTED: SOSS complex subunit B2-like isoform 2 [Callithrix jacchus] 204 bp
>gi|296212013|ref|XP_002752651_1| gi|296212013|ref|XP_002752651.1| PREDICTED: SOSS complex subunit B1-like [Callithrix jacchus] 255 bp
>gi|296242163|ref|YP_003649650_1| gi|296242163|ref|YP_003649650.1| nucleic acid binding OB-fold tRNA/helicase-type [Thermosphaera aggregans DSM 11486] 167 bp
>gi|296277011|ref|ZP_06859518_1| gi|296277011|ref|ZP_06859518.1| single-strand binding protein [Staphylococcus aureus subsp. aureus MR1] 156 bp
>gi|296818159|ref|P_002849416_1| gi|296818159|ref|P_002849416.1| conserved hypothetical protein [Arthroderma otae CBS 113480] 146 bp 853
>gi|296875864|ref|ZP_06899925_1| gi|296875864|ref|ZP_06899925.1| single-stranded DNA-binding protein [Streptococcus parasanguinis ATCC 15912] 165 bp
>gi|297247008|ref|ZP_06930763_1| gi|297247008|ref|ZP_06930763.1| single-stranded DNA-binding protein [Staphylococcus aureus A8796] 156 bp
>gi|297271569|ref|XP_002800290_1| gi|297271569|ref|XP_002800290.1| PREDICTED: replication protein A 70 kDa DNA-binding subunit-like, partial [Macaca mulatta] 532 bp
>gi|297527008|ref|YP_003669032_1| gi|297527008|ref|YP_003669032.1| nucleic acid binding OB-fold tRNA/helicase-type [Staphylothermus hellenicus DSM 12710] 151 bp
>gi|297592354|gb|ADI47092_1| gi|297592354|gb|ADI47092.1| single-stranded DNA-binding protein [Escherichia coli] 185 bp
>gi|297593569|gb|ADI47524_1| gi|297593569|gb|ADI47524.1| putative single stranded binding protein [Klebsiella pneumoniae] 168 bp
>gi|297619538|ref|YP_003707643_1| gi|297619538|ref|YP_003707643.1| nucleic acid binding OB-fold tRNA/helicase-type [Methanococcus voltae A3] 643 bp
>gi|297669062|ref|XP_002812727_1| gi|297669062|ref|XP_002812727.1| PREDICTED: SOSS complex subunit B2-like [Pongo abelii] 204 bp
>gi|297845424|ref|XP_002890593_1| gi|297845424|ref|XP_002890593.1| predicted protein [Arabidopsis lyrata subsp. lyrata] 137 bp
>gi|298155818|ref|YP_003717644_1| gi|298155818|ref|YP_003717644.1| putative single-stranded DNA binding protein [Escherichia coli ETEC 1392/75] 185 bp
>gi|298675833|ref|YP_003727583_1| gi|298675833|ref|YP_003727583.1| nucleic acid-binding OB-fold tRNA/helicase-type protein [Methanohalobium evestigatum Z-7303] 435 bp
>gi|29893203|E13 [Lactococcus phage bIL66M1]
>gi|299820815|ref|ZP_07052704_1| gi|299820815|ref|ZP_07052704.1| single-strand binding protein [Listeria grayi DSM 20601] 170 bp
>gi|300118825|ref|ZP_07056545_1| gi|300118825|ref|ZP_07056545.1| single-stranded DNA-binding protein [Bacillus cereus SJ1] 169 bp
>gi|300172597|ref|YP_003771762_1| gi|300172597|ref|YP_003771762.1| single-stranded DNA-binding protein [Leuconostoc gasicomitatum LMG 18811] 180 bp
>gi|30023497|ref|NP_835128_1| gi|30023497|ref|NP_835128.1| single-strand DNA-binding protein [Bacillus cereus ATCC 14579] 170 bp
>gi|300521514|gb|ADK25968_1| gi|300521514|gb|ADK25968.1| SSB-like single OB-fold protein [Candidatus Nitrososphaera gargensis] 95 bp
>gi|300714922|ref|YP_003739725_1| gi|300714922|ref|YP_003739725.1| Single-stranded DNA-binding protein [Erwinia billingiae Eb661] 182 bp
>gi|300724293|ref|YP_003713611_1| gi|300724293|ref|YP_003713611.1| single-stranded DNA-binding protein [Xenorhabdus nematophila ATCC 19061] 170 bp
>gi|300724364|ref|YP_003713682_1| gi|300724364|ref|YP_003713682.1| single-strand binding protein [Xenorhabdus nematophila ATCC 19061] 170 bp
>gi|300724464|ref|YP_003713785_1| gi|300724464|ref|YP_003713785.1| ssDNA-binding protein controls activity of RecBCD nuclease [Xenorhabdus nematophila ATCC 19061] 170 bp
>gi|300724705|ref|YP_003714030_1| gi|300724705|ref|YP_003714030.1| ssDNA-binding protein controls activity of RecBCD nuclease [Xenorhabdus nematophila ATCC 19061] 171 bp
>gi|300766287|ref|ZP_07076248_1| gi|300766287|ref|ZP_07076248.1| single-strand binding protein [Listeria monocytogenes FSL N1-017] 159 bp
>gi|300766531|ref|ZP_07076476_1| gi|300766531|ref|ZP_07076476.1| single-strand binding protein [Listeria monocytogenes FSL N1-017] 160 bp
>gi|300781892|ref|YP_003739127_1| gi|300781892|ref|YP_003739127.1| Single-stranded DNA-binding protein [Erwinia billingiae Eb661] 199 bp
>gi|300812001|ref|ZP_07092457_1| gi|300812001|ref|ZP_07092457.1| single-strand binding family protein [Lactobacillus delbrueckii subsp. bulgaricus PB2003/044-T3-4] 192 bp
>gi|300825069|ref|ZP_07105165_1| gi|300825069|ref|ZP_07105165.1| single-strand binding family protein [Escherichia coli MS 119-7] 192 bp
>gi|300862144|ref|ZP_07108224_1| gi|300862144|ref|ZP_07108224.1| single-strand binding family protein [Enterococcus faecalis TUSoD Ef11] 188 bp
>gi|300900997|ref|ZP_07119119_1| gi|300900997|ref|ZP_07119119.1| single-strand binding family protein [Escherichia coli MS 198-1] 193 bp
>gi|300901313|ref|ZP_07119406_1| gi|300901313|ref|ZP_07119406.1| single-strand binding family protein [Escherichia coli MS 198-1] 171 bp
>gi|300938357|ref|ZP_07153109_1| gi|300938357|ref|ZP_07153109.1| single-strand binding family protein [Escherichia coli MS 21-1] 149 bp
>gi|301030004|ref|ZP_07192975_1| gi|301030004|ref|ZP_07192975.1| single-strand binding family protein [Escherichia coli MS 196-1] 188 bp
>gi|301048746|ref|ZP_07195753_1| gi|301048746|ref|ZP_07195753.1| single-strand binding family protein [Escherichia coli MS 185-1] 199 bp
>gi|301130358|gb|ADK62159_1| gi|301130358|gb|ADK62159.1| single-stranded DNA binding protein Ssb [Salmonella enterica subsp. enterica serovar Kentucky] 287 bp
>gi|301648528|ref|ZP_07248251_1| gi|301648528|ref|ZP_07248251.1| single-strand binding family protein [Escherichia coli MS 146-1] 197 bp
>gi|301760502|ref|XP_002916029_1| gi|301760502|ref|XP_002916029.1| PREDICTED: SOSS complex subunit B1-like [Ailuropoda melanoleuca] 211 bp
>gi|301765248|ref|XP_002918042_1| gi|301765248|ref|XP_002918042.1| PREDICTED: SOSS complex subunit B2-like [Ailuropoda melanoleuca] 204 bp
>gi|301765316|ref|XP_002918075_1| gi|301765316|ref|XP_002918075.1| PREDICTED: replication protein A 70 kDa DNA-binding subunit-like [Ailuropoda melanoleuca] 603 bp
>gi|302307904|ref|NP_984716_2| gi|302307904|ref|NP_984716.2| hypothetical protein [Ashbya gossypii ATCC 10895] 127 bp 848
>gi|302309875|ref|P_002999593_1| gi|302309875|ref|P_002999593.1| hypothetical protein [Candida glabrata CBS 138] 129 bp 845
>gi|302406092|ref|P_003000882_1| gi|302406092|ref|P_003000882.1| conserved hypothetical protein [Verticillium albo-atrum VaMs.102] 138 bp 863
>gi|302507616|ref|P_003015769_1| gi|302507616|ref|P_003015769.1| ssDNA binding protein, putative [Arthroderma benhamiae CBS 112371] 171 bp 860
>gi|302667919|ref|P_003025538_1| gi|302667919|ref|P_003025538.1| ssDNA binding protein, putative [Trichophyton verrucosum HKI 0517] 151 bp 859
>gi|302916067|ref|P_003051844_1| gi|302916067|ref|P_003051844.1| hypothetical protein NECHADRAFT_102580 [Nectria haematococca mpVI 77-13-4] 138 bp 862
>gi|30410826|ref|NP_660857_2| gi|30410826|ref|NP_660857.2| single-strand binding protein [Buchnera aphidicola str. Sg (Schizaphis graminum)] 176 bp
>gi|32470104|ref|NP_863047_1| gi|32470104|ref|NP_863047.1| single-stranded DNA-binding protein [Escherichia coli] 175 bp
>gi|32491249|ref|NP_871503_1| gi|32491249|ref|NP_871503.1| hypothetical protein WGLp500 [Wigglesworthia glossinidia endosymbiont of Glossina brevipalpis] 167 bp
>gi|33323524|gb|AAQ07494_1|AF503408_18 gi|33323524|gb|AAQ07494.1|AF503408_18 Ssb [Enterobacteria phage P7] 162 bp
>gi|33357645|pdb|1O7I|A Chain A, Crystal Structure Of A Single Stranded Dna Binding Protein 119 bp
>gi|33519511|ref|NP_878343_1| gi|33519511|ref|NP_878343.1| single-strand DNA-binding protein [Candidatus Blochmannia floridanus] 158 bp
>gi|37525024|ref|NP_928368_1| gi|37525024|ref|NP_928368.1| hypothetical protein plu1039 [Photorhabdus luminescens subsp. laumondii TTO1] 154 bp
>gi|37528177|ref|NP_931522_1| gi|37528177|ref|NP_931522.1| single-strand DNA-binding protein [Photorhabdus luminescens subsp. laumondii TTO1] 178 bp
>gi|37999428|sp|Q8D254_2|SSB_WIGBR gi|37999428|sp|Q8D254.2|SSB_WIGBR RecName: Full=Single-stranded DNA-binding protein; Short=SSB; AltName: Full=Helix-destabilizing protein 163 bp
>gi|38230572|gb|AAR14307_1| gi|38230572|gb|AAR14307.1| ORF152 [Lactococcus phage Q33] 152 bp
>gi|38230576|gb|AAR14310_1| gi|38230576|gb|AAR14310.1| ORF183 [Lactococcus phage ul36.13] 183 bp
>gi|38257082|ref|NP_940736_1| gi|38257082|ref|NP_940736.1| single-strand DNA-binding protein [Pseudomonas syringae pv. syringae] 201 bp
>gi|3851548|gb|AAC72352_1| gi|3851548|gb|AAC72352.1| single strand DNA-binding protein [Vibrio cholerae] 192 bp
>gi|38638180|ref|NP_943289_1| gi|38638180|ref|NP_943289.1| single-strand DNA-binding protein [Erwinia amylovora] 174 bp
>gi|41056962|ref|NP_957582_1| gi|41056962|ref|NP_957582.1| single-stranded DNA-binding protein [Escherichia coli] 188 bp
>gi|41057305|ref|NP_958203_1| gi|41057305|ref|NP_958203.1| gene 27 protein [Enterobacteria phage Sf6] 157 bp
>gi|42518092|ref|NP_964022_1| gi|42518092|ref|NP_964022.1| single-strand binding protein [Lactobacillus johnsonii NCC 533] 172 bp
>gi|4261534|gb|AAD13828_1|S43129_1 gi|4261534|gb|AAD13828.1|S43129_1 single-stranded DNA binding protein [Saccharomyces cerevisiae] 60 bp 850
>gi|42784669|ref|NP_981916_1| gi|42784669|ref|NP_981916.1| single-stranded DNA-binding protein [Bacillus cereus ATCC 10987] 169 bp
>gi|4506583|ref|NP_002936_1| gi|4506583|ref|NP_002936.1| replication protein A 70 kDa DNA-binding subunit [Homo sapiens] 616 bp
>gi|45358595|ref|NP_988152_1| gi|45358595|ref|NP_988152.1| replication factor A [Methanococcus maripaludis S2] 642 bp
>gi|46125783|ref|P_387445_1| gi|46125783|ref|P_387445.1| hypothetical protein FG07269.1 [Gibberella zeae PH-1] 138 bp 857
>gi|46401640|ref|YP_006485_1| gi|46401640|ref|YP_006485.1| Ssb [Enterobacteria phage P1] 162 bp
>gi|46914817|emb|CAG21594_1| gi|46914817|emb|CAG21594.1| putative single-strand binding protein [Photobacterium profundum SS9] 187 bp
>gi|47092406|ref|ZP_00230196_1| gi|47092406|ref|ZP_00230196.1| single-strand binding protein subfamily [Listeria monocytogenes str. 4b H7858] 159 bp
>gi|47097485|ref|ZP_00235027_1| gi|47097485|ref|ZP_00235027.1| single-strand binding protein subfamily [Listeria monocytogenes str. 1/2a F6854] 160 bp
>gi|47122884|gb|AAH70559_1| gi|47122884|gb|AAH70559.1| LOC397937 protein [Xenopus laevis] 607 bp
>gi|47221831|emb|CAG08885_1| gi|47221831|emb|CAG08885.1| unnamed protein product [Tetraodon nigroviridis] 631 bp
>gi|47227767|emb|CAG08930_1| gi|47227767|emb|CAG08930.1| unnamed protein product [Tetraodon nigroviridis] 416 bp
>gi|47531059|ref|YP_022408_1| gi|47531059|ref|YP_022408.1| single-stranded DNA-binding protein [Bacillus anthracis str. Ames Ancestor] 172 bp
>gi|48477745|ref|YP_023451_1| gi|48477745|ref|YP_023451.1| single-stranded DNA-binding protein [Picrophilus torridus DSM 9790] 145 bp
>gi|48478491|ref|YP_024197_1| gi|48478491|ref|YP_024197.1| replication factor A [Picrophilus torridus DSM 9790] 350 bp
>gi|49188310|ref|YP_031563_1| gi|49188310|ref|YP_031563.1| single-strand DNA-binding protein [Bacillus anthracis str. Sterne] 173 bp
>gi|49484225|ref|YP_041449_1| gi|49484225|ref|YP_041449.1| putative single-strand DNA-binding protein [Staphylococcus aureus subsp. aureus MRSA252] 156 bp
>gi|50122611|ref|YP_051778_1| gi|50122611|ref|YP_051778.1| single-strand DNA-binding protein [Pectobacterium atrosepticum SCRI1043] 187 bp
>gi|50302677|ref|P_451274_1| gi|50302677|ref|P_451274.1| hypothetical protein [Kluyveromyces lactis NRRL Y-1140] 130 bp 849
>gi|50346327|ref|NP_052922_2| gi|50346327|ref|NP_052922.2| single-stranded DNA-binding protein [Plasmid R100] 175 bp
>gi|51247433|pdb|1SRU|A Chain A, Crystal Structure Of Full Length E. Coli Ssb Protein 113 bp
>gi|52082635|ref|YP_081426_1| gi|52082635|ref|YP_081426.1| single-strand DNA-binding protein [Bacillus licheniformis ATCC 14580] 170 bp
>gi|55377944|ref|YP_135794_1| gi|55377944|ref|YP_135794.1| replication factor A [Haloarcula marismortui ATCC 43049] 426 bp
>gi|55821725|ref|YP_140167_1| gi|55821725|ref|YP_140167.1| single-stranded DNA-binding protein [Streptococcus thermophilus LMG 18311] 172 bp
>gi|56118324|ref|NP_001007990_1| gi|56118324|ref|NP_001007990.1| SOSS complex subunit B1 [Xenopus (Silurana) tropicalis] 203 bp
>gi|56422016|ref|YP_149334_1| gi|56422016|ref|YP_149334.1| single-strand DNA-binding protein [Geobacillus kaustophilus HTA426] 164 bp
>gi|5702178|gb|AAD47187_1| gi|5702178|gb|AAD47187.1| single stranded DNA binding protein [Escherichia coli] 179 bp
>gi|57525314|ref|NP_001006221_1| gi|57525314|ref|NP_001006221.1| replication protein A 70 kDa DNA-binding subunit [Gallus gallus] 614 bp
>gi|57641896|ref|YP_184374_1| gi|57641896|ref|YP_184374.1| replication factor A [Thermococcus kodakarensis KOD1] 356 bp
>gi|58000347|ref|YP_190159_1| gi|58000347|ref|YP_190159.1| single-stranded DNA-binding protein [Escherichia coli] 179 bp
>gi|58336362|ref|YP_192947_1| gi|58336362|ref|YP_192947.1| single-stranded DNA-binding protein [Lactobacillus acidophilus NCFM] 172 bp
>gi|58616114|ref|YP_195805_1| gi|58616114|ref|YP_195805.1| PcfS [Enterococcus faecalis] 150 bp
>gi|59710960|ref|YP_203736_1| gi|59710960|ref|YP_203736.1| single-strand DNA-binding protein [Vibrio fischeri ES114] 177 bp
>gi|60115630|ref|YP_209421_1| gi|60115630|ref|YP_209421.1| single-stranded DNA-binding protein [Salmonella enterica subsp. enterica serovar Choleraesuis str. SC-B67] 175 bp
>gi|62089044|dbj|BAD92969_1| gi|62089044|dbj|BAD92969.1| replication protein A1, 70kDa variant [Homo sapiens] 630 bp
>gi|62178902|ref|YP_215319_1| gi|62178902|ref|YP_215319.1| ssDNA-binding protein controls activity of RecBCD nuclease [Salmonella enterica subsp. enterica serovar Choleraesuis str. SC-B67] 168 bp
>gi|62362261|ref|YP_224186_1| gi|62362261|ref|YP_224186.1| gp48 [Enterobacteria phage ES18] 156 bp
>gi|62751648|ref|NP_001015732_1| gi|62751648|ref|NP_001015732.1| replication protein A 70 kDa DNA-binding subunit [Xenopus (Silurana) tropicalis] 609 bp
>gi|65317454|ref|ZP_00390413_1| gi|65317454|ref|ZP_00390413.1| COG0629: Single-stranded DNA-binding protein [Bacillus anthracis str. A2012] 176 bp
>gi|67901510|ref|P_681011_1| gi|67901510|ref|P_681011.1| hypothetical protein AN7742.2 [Aspergillus nidulans FGSC A4] 155 bp 861
>gi|69245565|ref|ZP_00603503_1| gi|69245565|ref|ZP_00603503.1| Single-strand binding protein [Enterococcus faecium DO] 161 bp
>gi|69246713|ref|ZP_00604081_1| gi|69246713|ref|ZP_00604081.1| Single-strand binding protein [Enterococcus faecium DO] 170 bp
>gi|70606760|ref|YP_255630_1| gi|70606760|ref|YP_255630.1| single-stranded DNA-binding protein [Sulfolobus acidocaldarius DSM 639] 146 bp
>gi|71559065|ref|YP_271792_1| gi|71559065|ref|YP_271792.1| single-strand binding protein [Salmonella enterica] 172 bp
>gi|71891820|ref|YP_277549_1| gi|71891820|ref|YP_277549.1| ssDNA-binding protein controls activity of RecBCD nuclease [Candidatus Blochmannia pennsylvanicus str. BPEN] 163 bp
>gi|71910849|ref|YP_282399_1| gi|71910849|ref|YP_282399.1| phage single-strand DNA binding protein [Streptococcus pyogenes MGAS5005] 141 bp
>gi|72534722|ref|NP_001026886_1| gi|72534722|ref|NP_001026886.1| SOSS complex subunit B2 [Homo sapiens] 204 bp
>gi|73668500|ref|YP_304515_1| gi|73668500|ref|YP_304515.1| replication factor A [Methanosarcina barkeri str. Fusaro] 484 bp
>gi|73668957|ref|YP_304972_1| gi|73668957|ref|YP_304972.1| replication factor A [Methanosarcina barkeri str. Fusaro] 441 bp
>gi|73853254|ref|YP_308750_1| gi|73853254|ref|YP_308750.1| single-stranded DNA-binding protein [Escherichia coli] 177 bp
>gi|73967216|ref|XP_548316_2| gi|73967216|ref|XP_548316.2| PREDICTED: similar to Replication protein A 70 kDa DNA-binding subunit (RP-A) (RF-A) (Replication factor-A protein 1) (Single-stranded DNA-binding protein) isoform 1 [Canis familiaris] 616 bp
>gi|73967218|ref|XP_868487_1| gi|73967218|ref|XP_868487.1| PREDICTED: similar to Replication protein A 70 kDa DNA-binding subunit (RP-A) (RF-A) (Replication factor-A protein 1) (Single-stranded DNA-binding protein) isoform 2 [Canis familiaris] 614 bp
>gi|73967220|ref|XP_868491_1| gi|73967220|ref|XP_868491.1| PREDICTED: similar to Replication protein A 70 kDa DNA-binding subunit (RP-A) (RF-A) (Replication factor-A protein 1) (Single-stranded DNA-binding protein) isoform 3 [Canis familiaris] 611 bp
>gi|73968353|ref|XP_531632_2| gi|73968353|ref|XP_531632.2| PREDICTED: similar to CG5181-PA [Canis familiaris] 211 bp
>gi|74143871|dbj|BAE41250_1| gi|74143871|dbj|BAE41250.1| unnamed protein product [Mus musculus] 621 bp
>gi|74214510|dbj|BAE31105_1| gi|74214510|dbj|BAE31105.1| unnamed protein product [Mus musculus] 644 bp
>gi|75763191|ref|ZP_00742956_1| gi|75763191|ref|ZP_00742956.1| Single-strand DNA binding protein [Bacillus thuringiensis serovar israelensis ATCC 35646] 176 bp
>gi|75994530|ref|YP_325644_1| gi|75994530|ref|YP_325644.1| single-stranded DNA-binding protein [Escherichia coli O157:H7 EDL933] 163 bp
>gi|76800811|ref|YP_325819_1| gi|76800811|ref|YP_325819.1| replication factor A [Natronomonas pharaonis DSM 2160] 467 bp
>gi|76802614|ref|YP_327622_1| gi|76802614|ref|YP_327622.1| replication factor A [Natronomonas pharaonis DSM 2160] 425 bp
>gi|77412638|ref|ZP_00788914_1| gi|77412638|ref|ZP_00788914.1| single-strand binding protein [Streptococcus agalactiae CJB111] 163 bp
>gi|77414337|ref|ZP_00790494_1| gi|77414337|ref|ZP_00790494.1| prophage LambdaSa1, single-strand binding protein [Streptococcus agalactiae 515] 138 bp
>gi|77917574|ref|NP_001030111_1| gi|77917574|ref|NP_001030111.1| SOSS complex subunit B1 [Rattus norvegicus] 211 bp
>gi|81427624|ref|YP_394621_1| gi|81427624|ref|YP_394621.1| single-stranded DNA binding protein (Ssb) [Lactobacillus sakei subsp. sakei 23K] 170 bp
>gi|82779525|ref|YP_405874_1| gi|82779525|ref|YP_405874.1| single-stranded DNA-binding protein [Shigella dysenteriae Sd197] 178 bp
>gi|85060106|ref|YP_455808_1| gi|85060106|ref|YP_455808.1| single-strand DNA-binding protein [Sodalis glossinidius str. morsitans] 175 bp
>gi|85102469|ref|XP_961333_1| gi|85102469|ref|XP_961333.1| replication factor-A protein 1 [Neurospora crassa OR74A] 610 bp
>gi|8569289|pdb|1QVC|A Chain A, Crystal Structure Analysis Of Single Stranded Dna Binding Protein (Ssb) From E.Coli 145 bp
>gi|86147857|ref|ZP_01066163_1| gi|86147857|ref|ZP_01066163.1| single-strand DNA-binding protein [Vibrio sp. MED222] 185 bp
>gi|87162071|ref|YP_494609_1| gi|87162071|ref|YP_494609.1| single-strand binding protein [Staphylococcus aureus subsp. aureus USA300_FPR3757] 156 bp
>gi|88603782|ref|YP_503960_1| gi|88603782|ref|YP_503960.1| nucleic acid binding, OB-fold, tRNA/helicase-type [Methanospirillum hungatei JF-1] 609 bp
>gi|89075304|ref|ZP_01161731_1| gi|89075304|ref|ZP_01161731.1| single-strand DNA-binding protein [Photobacterium sp. SKA34] 185 bp
>gi|89098225|ref|ZP_01171110_1| gi|89098225|ref|ZP_01171110.1| hypothetical protein B14911_10702 [Bacillus sp. NRRL B-14911] 149 bp
>gi|90412965|ref|ZP_01220963_1| gi|90412965|ref|ZP_01220963.1| single-strand DNA-binding protein [Photobacterium profundum 3TCK] 182 bp
>gi|90580152|ref|ZP_01235959_1| gi|90580152|ref|ZP_01235959.1| single-strand DNA-binding protein [Vibrio angustum S14] 184 bp
>gi|90960998|ref|YP_534914_1| gi|90960998|ref|YP_534914.1| single-strand DNA binding protein [Lactobacillus salivarius UCC118] 183 bp
>gi|91206337|ref|YP_538691_1| gi|91206337|ref|YP_538691.1| single strand DNA-binding protein [Escherichia coli UTI89] 188 bp
>gi|91225639|ref|ZP_01260713_1| gi|91225639|ref|ZP_01260713.1| single-strand DNA-binding protein [Vibrio alginolyticus 12G01] 179 bp
>gi|91773712|ref|YP_566404_1| gi|91773712|ref|YP_566404.1| replication factor A [Methanococcoides burtonii DSM 6242] 373 bp
>gi|91794661|ref|YP_564312_1| gi|91794661|ref|YP_564312.1| single-strand binding protein [Shewanella denitrificans OS217] 231 bp
>gi|94676852|ref|YP_588579_1| gi|94676852|ref|YP_588579.1| single-strand binding protein [Baumannia cicadellinicola str. Hc (Homalodisca coagulata)] 165 bp
>gi|9507481|ref|NP_052488_1| gi|9507481|ref|NP_052488.1| single-stranded DNA-binding protein [Plasmid ColIb-P9] 175 bp
>gi|9507773|ref|NP_061439_1| gi|9507773|ref|NP_061439.1| single-stranded DNA-binding protein [Plasmid F] 179 bp
>gi|9627939| hypothetical protein [Lactococcus phage bIL67]
>gi|9628667| hypothetical protein c2p07 [Lactococcus phage c2]
>gi|9629688| hypothetical protein sk1p36 [Lactococcus phage sk1]
>gi|9630612| e13 [Lactococcus phage bIL170]
>gi|9634636|ref|NP_038310_1| gi|9634636|ref|NP_038310.1| ORF9 [Streptococcus phage 7201] 148 bp
>gi|9635210|ref|NP_058484_1| gi|9635210|ref|NP_058484.1| ssDNA binding protein [Staphylococcus phage PVL] 156 bp
>gi|9789553|gb|AAF98351_1| gi|9789553|gb|AAF98351.1| single strand binding protein [Streptococcus pyogenes] 163 bp
>gi|9954963|pdb|1EYG|A Chain A, Crystal Structure Of Chymotryptic Fragment Of E. Coli Ssb Bound To Two 35-Mer Single Strand Dnas 116 bp
